# Supplementary material for: Design of high-affinity binders to immune modulating receptors for cancer immunotherapy
Source: Nat Commun. 2025 Feb 26;16:2001. doi: 10.1038/s41467-025-57192-z (PMC11865580; doi:10.1038/s41467-025-57192-z)
Supplement: Supplementary file 4 — Source data [file 41467_2025_57192_MOESM4_ESM.xlsx]

## Sheet: Fig2 a
Conc1	2.667e-09
Start1	700
Stop1	7899.8
Kobs	0.000109646
Error Kobs	2.95925e-07
Koff	0
Error Koff	0
Time1	Data1	Fit1
700	0.00132012	0
700.2	0.00209085	1.93e-05
700.4	0.00295584	3.861e-05
700.6	0.00345624	5.791e-05
700.8	0.00417959	7.721e-05
701	0.00520874	9.651e-05
701.2	0.00558202	0.0001158
701.4	0.00587504	0.0001351
701.6	0.00589975	0.00015439
701.8	0.00632063	0.00017369
702	0.00588755	0.00019298
702.2	0.00528653	0.00021227
702.4	0.00490333	0.00023156
702.6	0.00469921	0.00025084
702.8	0.00450311	0.00027013
703	0.00398813	0.00028941
703.2	0.00332159	0.0003087
703.4	0.00348455	0.00032798
703.6	0.00327482	0.00034726
703.8	0.00336899	0.00036654
704	0.00372427	0.00038582
704.2	0.00422922	0.00040509
704.4	0.00440411	0.00042437
704.6	0.00428539	0.00044364
704.8	0.00515415	0.00046291
705	0.00570561	0.00048218
705.2	0.00604537	0.00050145
705.4	0.00646251	0.00052072
705.6	0.0065169	0.00053999
705.8	0.00722177	0.00055925
706	0.00695987	0.00057852
706.2	0.00743237	0.00059778
706.4	0.0071311	0.00061704
706.6	0.00704674	0.0006363
706.8	0.00745078	0.00065556
707	0.00752032	0.00067482
707.2	0.00688458	0.00069407
707.4	0.00681338	0.00071333
707.6	0.00670259	0.00073258
707.8	0.00666979	0.00075183
708	0.00652266	0.00077108
708.2	0.0063682	0.00079033
708.4	0.00611308	0.00080958
708.6	0.00570447	0.00082882
708.8	0.00622089	0.00084807
709	0.00600806	0.00086731
709.2	0.00588992	0.00088655
709.4	0.00562823	0.00090579
709.6	0.00510207	0.00092503
709.8	0.00535405	0.00094427
710	0.00514943	0.00096351
710.2	0.00527625	0.00098274
710.4	0.00458507	0.00100197
710.6	0.00507993	0.00102121
710.8	0.00557949	0.00104044
711	0.00544454	0.00105967
711.2	0.00591836	0.00107889
711.4	0.00658061	0.00109812
711.6	0.00698489	0.00111735
711.8	0.00720552	0.00113657
712	0.0072216	0.00115579
712.2	0.00712881	0.00117501
712.4	0.00672058	0.00119423
712.6	0.00624606	0.00121345
712.8	0.00647522	0.00123267
713	0.00606586	0.00125188
713.2	0.00574947	0.0012711
713.4	0.00504552	0.00129031
713.6	0.00492069	0.00130952
713.8	0.0048231	0.00132873
714	0.00486496	0.00134794
714.2	0.00510809	0.00136715
714.4	0.00478533	0.00138635
714.6	0.00534419	0.00140556
714.8	0.00553827	0.00142476
715	0.00584045	0.00144396
715.2	0.0063521	0.00146316
715.4	0.0064844	0.00148236
715.6	0.00670199	0.00150156
715.8	0.00682005	0.00152076
716	0.00630896	0.00153995
716.2	0.00593977	0.00155914
716.4	0.00532164	0.00157834
716.6	0.00547586	0.00159753
716.8	0.00575341	0.00161672
717	0.00538582	0.0016359
717.2	0.00501821	0.00165509
717.4	0.00461143	0.00167428
717.6	0.00518412	0.00169346
717.8	0.00499407	0.00171264
718	0.00521914	0.00173182
718.2	0.0054192	0.001751
718.4	0.00531831	0.00177018
718.6	0.00563419	0.00178936
718.8	0.00560097	0.00180853
719	0.00604396	0.00182771
719.2	0.00641179	0.00184688
719.4	0.00680824	0.00186605
719.6	0.00690077	0.00188522
719.8	0.00662023	0.00190439
720	0.00648342	0.00192356
720.2	0.00657814	0.00194272
720.4	0.00633906	0.00196189
720.6	0.00616842	0.00198105
720.8	0.0063843	0.00200021
721	0.0057959	0.00201937
721.2	0.00585592	0.00203853
721.4	0.00599289	0.00205769
721.6	0.00610935	0.00207685
721.8	0.00588187	0.002096
722	0.00610989	0.00211516
722.2	0.00571942	0.00213431
722.4	0.00565469	0.00215346
722.6	0.00590718	0.00217261
722.8	0.00576021	0.00219176
723	0.00609556	0.0022109
723.2	0.00652667	0.00223005
723.4	0.00644386	0.00224919
723.6	0.00641146	0.00226833
723.8	0.00669826	0.00228748
724	0.00702161	0.00230662
724.2	0.00714002	0.00232575
724.4	0.006828	0.00234489
724.6	0.00708142	0.00236403
724.8	0.00744563	0.00238316
725	0.00715892	0.00240229
725.2	0.00744665	0.00242143
725.4	0.00763398	0.00244056
725.6	0.00733233	0.00245968
725.8	0.0068591	0.00247881
726	0.00677424	0.00249794
726.2	0.00647393	0.00251706
726.4	0.00618922	0.00253619
726.6	0.00615407	0.00255531
726.8	0.0058283	0.00257443
727	0.00563961	0.00259355
727.2	0.00573337	0.00261267
727.4	0.00531525	0.00263178
727.6	0.00546733	0.0026509
727.8	0.00504878	0.00267001
728	0.0049759	0.00268912
728.2	0.00478872	0.00270823
728.4	0.00508609	0.00272734
728.6	0.00540375	0.00274645
728.8	0.00518855	0.00276556
729	0.00522074	0.00278466
729.2	0.0052517	0.00280377
729.4	0.0057876	0.00282287
729.6	0.0059121	0.00284197
729.8	0.00630063	0.00286107
730	0.00673187	0.00288017
730.2	0.00686332	0.00289927
730.4	0.0060928	0.00291836
730.6	0.00665281	0.00293746
730.8	0.00599768	0.00295655
731	0.00560292	0.00297564
731.2	0.00600624	0.00299473
731.4	0.00574213	0.00301382
731.6	0.00541407	0.00303291
731.8	0.0048896	0.003052
732	0.00521346	0.00307108
732.2	0.00513786	0.00309016
732.4	0.00580701	0.00310925
732.6	0.00558373	0.00312833
732.8	0.0056947	0.00314741
733	0.00605153	0.00316649
733.2	0.00612066	0.00318556
733.4	0.00713253	0.00320464
733.6	0.00767273	0.00322371
733.8	0.00787768	0.00324278
734	0.00782655	0.00326186
734.2	0.00784648	0.00328093
734.4	0.00749663	0.00329999
734.6	0.00758249	0.00331906
734.8	0.00700674	0.00333813
735	0.00707147	0.00335719
735.2	0.00698605	0.00337625
735.4	0.00616353	0.00339532
735.6	0.00599665	0.00341438
735.8	0.00573096	0.00343343
736	0.0059	0.00345249
736.2	0.00568767	0.00347155
736.4	0.00539257	0.0034906
736.6	0.00515361	0.00350966
736.8	0.00538549	0.00352871
737	0.0052922	0.00354776
737.2	0.00534473	0.00356681
737.4	0.00568125	0.00358586
737.6	0.00550355	0.0036049
737.8	0.00526633	0.00362395
738	0.00536208	0.00364299
738.2	0.00523832	0.00366203
738.4	0.00509432	0.00368108
738.6	0.00500395	0.00370012
738.8	0.00540019	0.00371915
739	0.00528894	0.00373819
739.2	0.00557594	0.00375723
739.4	0.00595979	0.00377626
739.6	0.00625713	0.00379529
739.8	0.00641305	0.00381433
740	0.00680904	0.00383336
740.2	0.00684318	0.00385238
740.4	0.00690828	0.00387141
740.6	0.00698723	0.00389044
740.8	0.00684897	0.00390946
741	0.0062739	0.00392849
741.2	0.00626918	0.00394751
741.4	0.00584936	0.00396653
741.6	0.00568285	0.00398555
741.8	0.00521529	0.00400457
742	0.00548068	0.00402358
742.2	0.00556636	0.0040426
742.4	0.00561717	0.00406161
742.6	0.00539534	0.00408062
742.8	0.00537034	0.00409963
743	0.00506243	0.00411864
743.2	0.00572003	0.00413765
743.4	0.00592458	0.00415666
743.6	0.00625253	0.00417567
743.8	0.00660015	0.00419467
744	0.00682241	0.00421367
744.2	0.00690562	0.00423267
744.4	0.00702085	0.00425167
744.6	0.00679156	0.00427067
744.8	0.00627744	0.00428967
745	0.00589584	0.00430867
745.2	0.00668154	0.00432766
745.4	0.00672343	0.00434665
745.6	0.00693424	0.00436565
745.8	0.00651064	0.00438464
746	0.00722211	0.00440363
746.2	0.00722805	0.00442261
746.4	0.00705251	0.0044416
746.6	0.00674766	0.00446059
746.8	0.00705274	0.00447957
747	0.00759227	0.00449855
747.2	0.00771763	0.00451753
747.4	0.0077385	0.00453651
747.6	0.00793588	0.00455549
747.8	0.00767485	0.00457447
748	0.00786541	0.00459344
748.2	0.00772483	0.00461242
748.4	0.00757087	0.00463139
748.6	0.00738644	0.00465036
748.8	0.00680718	0.00466933
749	0.0069917	0.0046883
749.2	0.00762208	0.00470727
749.4	0.00726722	0.00472623
749.6	0.00739984	0.0047452
749.8	0.00706907	0.00476416
750	0.00756325	0.00478312
750.2	0.00734651	0.00480209
750.4	0.00743609	0.00482104
750.6	0.00707635	0.00484
750.8	0.00747264	0.00485896
751	0.00718749	0.00487791
751.2	0.0067351	0.00489687
751.4	0.00669326	0.00491582
751.6	0.00666733	0.00493477
751.8	0.00644411	0.00495372
752	0.00677363	0.00497267
752.2	0.00622407	0.00499162
752.4	0.00679898	0.00501056
752.6	0.00680887	0.00502951
752.8	0.00676514	0.00504845
753	0.00704211	0.00506739
753.2	0.00729939	0.00508633
753.4	0.00712569	0.00510527
753.6	0.00790217	0.00512421
753.8	0.00834562	0.00514314
754	0.00834995	0.00516208
754.2	0.00862623	0.00518101
754.4	0.00878077	0.00519994
754.6	0.00863149	0.00521888
754.8	0.00875149	0.0052378
755	0.00862745	0.00525673
755.2	0.00895161	0.00527566
755.4	0.00910551	0.00529458
755.6	0.00936372	0.00531351
755.8	0.00941122	0.00533243
756	0.00960211	0.00535135
756.2	0.00925078	0.00537027
756.4	0.00958308	0.00538919
756.6	0.0086425	0.00540811
756.8	0.00836543	0.00542702
757	0.00854441	0.00544594
757.2	0.00886115	0.00546485
757.4	0.00859902	0.00548376
757.6	0.00913325	0.00550267
757.8	0.0093766	0.00552158
758	0.00919815	0.00554049
758.2	0.00958473	0.0055594
758.4	0.00936729	0.0055783
758.6	0.00995252	0.0055972
758.8	0.0102226	0.00561611
759	0.0108891	0.00563501
759.2	0.0109387	0.00565391
759.4	0.0106501	0.0056728
759.6	0.0109221	0.0056917
759.8	0.0104535	0.0057106
760	0.0103795	0.00572949
760.2	0.0098212	0.00574838
760.4	0.00928466	0.00576728
760.6	0.00871818	0.00578617
760.8	0.00842122	0.00580505
761	0.00845443	0.00582394
761.2	0.00804381	0.00584283
761.4	0.00751564	0.00586171
761.6	0.00715027	0.00588059
761.8	0.00680453	0.00589948
762	0.00667097	0.00591836
762.2	0.0069832	0.00593724
762.4	0.0071679	0.00595611
762.6	0.0075402	0.00597499
762.8	0.00789507	0.00599387
763	0.00832326	0.00601274
763.2	0.00818428	0.00603161
763.4	0.00837143	0.00605048
763.6	0.00854751	0.00606935
763.8	0.00838314	0.00608822
764	0.00882188	0.00610709
764.2	0.00895411	0.00612595
764.4	0.00911636	0.00614482
764.6	0.00904583	0.00616368
764.8	0.00896657	0.00618254
765	0.00907782	0.0062014
765.2	0.0090457	0.00622026
765.4	0.00896642	0.00623912
765.6	0.00795753	0.00625797
765.8	0.00781721	0.00627683
766	0.00791577	0.00629568
766.2	0.00796514	0.00631453
766.4	0.00787801	0.00633339
766.6	0.00797975	0.00635223
766.8	0.00840372	0.00637108
767	0.00816927	0.00638993
767.2	0.00774651	0.00640877
767.4	0.00740054	0.00642762
767.6	0.00729993	0.00644646
767.8	0.00777174	0.0064653
768	0.0079374	0.00648414
768.2	0.00791902	0.00650298
768.4	0.00815998	0.00652182
768.6	0.0086136	0.00654065
768.8	0.00888293	0.00655949
769	0.00856654	0.00657832
769.2	0.00878616	0.00659715
769.4	0.00892173	0.00661598
769.6	0.00882953	0.00663481
769.8	0.00892136	0.00665364
770	0.00856743	0.00667247
770.2	0.00830815	0.00669129
770.4	0.00871074	0.00671011
770.6	0.00861223	0.00672894
770.8	0.00886594	0.00674776
771	0.00872702	0.00676658
771.2	0.00843487	0.0067854
771.4	0.00825958	0.00680421
771.6	0.00811597	0.00682303
771.8	0.00818896	0.00684184
772	0.00817642	0.00686066
772.2	0.00799651	0.00687947
772.4	0.00830927	0.00689828
772.6	0.00868612	0.00691709
772.8	0.00871216	0.00693589
773	0.00851618	0.0069547
773.2	0.0088453	0.0069735
773.4	0.00919711	0.00699231
773.6	0.00907263	0.00701111
773.8	0.00849167	0.00702991
774	0.00859986	0.00704871
774.2	0.00875559	0.00706751
774.4	0.00961564	0.0070863
774.6	0.0096753	0.0071051
774.8	0.0101552	0.00712389
775	0.0103767	0.00714269
775.2	0.0107403	0.00716148
775.4	0.0107824	0.00718027
775.6	0.0107987	0.00719906
775.8	0.0111223	0.00721784
776	0.0109419	0.00723663
776.2	0.0101271	0.00725541
776.4	0.0104478	0.0072742
776.6	0.010876	0.00729298
776.8	0.010296	0.00731176
777	0.00961753	0.00733054
777.2	0.00936583	0.00734932
777.4	0.00944905	0.00736809
777.6	0.00919488	0.00738687
777.8	0.00890475	0.00740564
778	0.00887664	0.00742441
778.2	0.00888584	0.00744318
778.4	0.00875369	0.00746195
778.6	0.00860083	0.00748072
778.8	0.0085535	0.00749949
779	0.00937437	0.00751825
779.2	0.00941333	0.00753702
779.4	0.0096821	0.00755578
779.6	0.0096763	0.00757454
779.8	0.00957869	0.0075933
780	0.00939368	0.00761206
780.2	0.00869584	0.00763082
780.4	0.00874861	0.00764958
780.6	0.00842006	0.00766833
780.8	0.00797887	0.00768708
781	0.00791493	0.00770584
781.2	0.00834947	0.00772459
781.4	0.00831865	0.00774334
781.6	0.00836009	0.00776209
781.8	0.00812586	0.00778083
782	0.00805652	0.00779958
782.2	0.00849719	0.00781832
782.4	0.00838624	0.00783706
782.6	0.00882028	0.00785581
782.8	0.00904023	0.00787455
783	0.00989666	0.00789328
783.2	0.0103106	0.00791202
783.4	0.0109307	0.00793076
783.6	0.0105919	0.00794949
783.8	0.010383	0.00796823
784	0.0100424	0.00798696
784.2	0.00952245	0.00800569
784.4	0.00947918	0.00802442
784.6	0.00927509	0.00804315
784.8	0.0096245	0.00806187
785	0.0098969	0.0080806
785.2	0.0104451	0.00809932
785.4	0.0101811	0.00811804
785.6	0.0101866	0.00813677
785.8	0.0101484	0.00815549
786	0.0105666	0.0081742
786.2	0.0107054	0.00819292
786.4	0.0105	0.00821164
786.6	0.0107724	0.00823035
786.8	0.0111192	0.00824906
787	0.0114962	0.00826778
787.2	0.0117292	0.00828649
787.4	0.0107115	0.0083052
787.6	0.0101587	0.0083239
787.8	0.00983531	0.00834261
788	0.00955349	0.00836132
788.2	0.00986788	0.00838002
788.4	0.00979437	0.00839872
788.6	0.00959042	0.00841742
788.8	0.0103461	0.00843612
789	0.0104564	0.00845482
789.2	0.0101987	0.00847352
789.4	0.00992537	0.00849221
789.6	0.00987135	0.00851091
789.8	0.0104416	0.0085296
790	0.0106693	0.00854829
790.2	0.0105179	0.00856698
790.4	0.011183	0.00858567
790.6	0.0113145	0.00860436
790.8	0.0115236	0.00862305
791	0.011049	0.00864173
791.2	0.0106936	0.00866041
791.4	0.0101894	0.0086791
791.6	0.0107506	0.00869778
791.8	0.0109381	0.00871646
792	0.0115328	0.00873514
792.2	0.0121354	0.00875381
792.4	0.0119349	0.00877249
792.6	0.0119035	0.00879116
792.8	0.0118245	0.00880983
793	0.0116062	0.00882851
793.2	0.0115081	0.00884718
793.4	0.0114008	0.00886585
793.6	0.0113761	0.00888451
793.8	0.0113377	0.00890318
794	0.0107584	0.00892184
794.2	0.0107039	0.00894051
794.4	0.010386	0.00895917
794.6	0.00950733	0.00897783
794.8	0.00899985	0.00899649
795	0.00854599	0.00901515
795.2	0.00845588	0.0090338
795.4	0.00838435	0.00905246
795.6	0.00856276	0.00907111
795.8	0.00863849	0.00908977
796	0.00924386	0.00910842
796.2	0.00968742	0.00912707
796.4	0.0101517	0.00914572
796.6	0.0108271	0.00916437
796.8	0.0116773	0.00918301
797	0.0124271	0.00920166
797.2	0.0128189	0.0092203
797.4	0.0125354	0.00923894
797.6	0.0131151	0.00925758
797.8	0.0131182	0.00927622
798	0.0132752	0.00929486
798.2	0.0130283	0.0093135
798.4	0.0122172	0.00933213
798.6	0.0121667	0.00935077
798.8	0.0114955	0.0093694
799	0.0113278	0.00938803
799.2	0.0110048	0.00940666
799.4	0.0107111	0.00942529
799.6	0.0100727	0.00944392
799.8	0.00966467	0.00946254
800	0.00944503	0.00948117
800.2	0.00961023	0.00949979
800.4	0.00926847	0.00951841
800.6	0.009477	0.00953703
800.8	0.0101388	0.00955565
801	0.00991147	0.00957427
801.2	0.00975209	0.00959289
801.4	0.0100217	0.0096115
801.6	0.0106522	0.00963012
801.8	0.0107501	0.00964873
802	0.0109711	0.00966734
802.2	0.0107266	0.00968595
802.4	0.0109869	0.00970456
802.6	0.0114555	0.00972317
802.8	0.0117175	0.00974177
803	0.0120483	0.00976038
803.2	0.0123952	0.00977898
803.4	0.0123378	0.00979758
803.6	0.0116578	0.00981618
803.8	0.0116062	0.00983478
804	0.0115473	0.00985338
804.2	0.0115374	0.00987198
804.4	0.0112261	0.00989057
804.6	0.0114474	0.00990917
804.8	0.0117412	0.00992776
805	0.0115077	0.00994635
805.2	0.011506	0.00996494
805.4	0.0115829	0.00998353
805.6	0.0115058	0.0100021
805.8	0.0114656	0.0100207
806	0.01194	0.0100393
806.2	0.0119009	0.0100579
806.4	0.0119574	0.0100765
806.6	0.0117634	0.010095
806.8	0.0122484	0.0101136
807	0.0118317	0.0101322
807.2	0.0118323	0.0101508
807.4	0.0114214	0.0101693
807.6	0.0107579	0.0101879
807.8	0.01076	0.0102065
808	0.0102268	0.0102251
808.2	0.0100515	0.0102436
808.4	0.00990685	0.0102622
808.6	0.00956413	0.0102808
808.8	0.00937327	0.0102993
809	0.0091873	0.0103179
809.2	0.009367	0.0103365
809.4	0.00961911	0.010355
809.6	0.0099835	0.0103736
809.8	0.0102578	0.0103921
810	0.0107915	0.0104107
810.2	0.0110305	0.0104293
810.4	0.0112248	0.0104478
810.6	0.0118093	0.0104664
810.8	0.01218	0.0104849
811	0.0120038	0.0105035
811.2	0.012469	0.010522
811.4	0.0124038	0.0105406
811.6	0.0125272	0.0105591
811.8	0.0126628	0.0105777
812	0.0127002	0.0105962
812.2	0.0127524	0.0106147
812.4	0.0126274	0.0106333
812.6	0.0124186	0.0106518
812.8	0.0127613	0.0106704
813	0.0131445	0.0106889
813.2	0.0133177	0.0107075
813.4	0.0133081	0.010726
813.6	0.0133784	0.0107445
813.8	0.0133286	0.010763
814	0.013397	0.0107816
814.2	0.01383	0.0108001
814.4	0.0138236	0.0108186
814.6	0.0136712	0.0108372
814.8	0.0136514	0.0108557
815	0.0134905	0.0108742
815.2	0.0137019	0.0108927
815.4	0.0137859	0.0109113
815.6	0.0134747	0.0109298
815.8	0.0131625	0.0109483
816	0.0126371	0.0109668
816.2	0.0127067	0.0109853
816.4	0.0126589	0.0110039
816.6	0.0128348	0.0110224
816.8	0.0133376	0.0110409
817	0.0135366	0.0110594
817.2	0.0138375	0.0110779
817.4	0.0141323	0.0110964
817.6	0.0145403	0.0111149
817.8	0.0147779	0.0111334
818	0.0147712	0.0111519
818.2	0.0147031	0.0111704
818.4	0.0144896	0.0111889
818.6	0.0145014	0.0112074
818.8	0.0149181	0.0112259
819	0.0146661	0.0112444
819.2	0.0149541	0.0112629
819.4	0.0143862	0.0112814
819.6	0.0137289	0.0112999
819.8	0.013166	0.0113184
820	0.0127121	0.0113369
820.2	0.0125764	0.0113554
820.4	0.0116304	0.0113739
820.6	0.0115594	0.0113924
820.8	0.0118241	0.0114109
821	0.0118963	0.0114293
821.2	0.0118239	0.0114478
821.4	0.0119194	0.0114663
821.6	0.0119831	0.0114848
821.8	0.0119949	0.0115033
822	0.0117667	0.0115217
822.2	0.0118286	0.0115402
822.4	0.0121058	0.0115587
822.6	0.0129594	0.0115772
822.8	0.0134163	0.0115956
823	0.0136187	0.0116141
823.2	0.0135002	0.0116326
823.4	0.0135464	0.011651
823.6	0.0138707	0.0116695
823.8	0.0137084	0.011688
824	0.013901	0.0117065
824.2	0.0135711	0.0117249
824.4	0.0139185	0.0117434
824.6	0.0136949	0.0117618
824.8	0.01377	0.0117803
825	0.0136825	0.0117988
825.2	0.0136306	0.0118172
825.4	0.0138166	0.0118357
825.6	0.0136403	0.0118541
825.8	0.0138362	0.0118726
826	0.0136253	0.011891
826.2	0.0135587	0.0119095
826.4	0.0134563	0.0119279
826.6	0.0137081	0.0119464
826.8	0.0131941	0.0119648
827	0.0128585	0.0119833
827.2	0.0123672	0.0120017
827.4	0.0127233	0.0120202
827.6	0.0122218	0.0120386
827.8	0.0124678	0.012057
828	0.0123418	0.0120755
828.2	0.0123163	0.0120939
828.4	0.012509	0.0121123
828.6	0.0118419	0.0121308
828.8	0.0122	0.0121492
829	0.0125529	0.0121676
829.2	0.0128541	0.0121861
829.4	0.0131806	0.0122045
829.6	0.0133862	0.0122229
829.8	0.0137202	0.0122414
830	0.0140851	0.0122598
830.2	0.0143179	0.0122782
830.4	0.0142915	0.0122966
830.6	0.0145322	0.012315
830.8	0.0145106	0.0123335
831	0.0145689	0.0123519
831.2	0.0143144	0.0123703
831.4	0.0146051	0.0123887
831.6	0.0145423	0.0124071
831.8	0.015023	0.0124256
832	0.0153812	0.012444
832.2	0.0159238	0.0124624
832.4	0.0161175	0.0124808
832.6	0.0157977	0.0124992
832.8	0.0154687	0.0125176
833	0.0147006	0.012536
833.2	0.0143581	0.0125544
833.4	0.0138851	0.0125728
833.6	0.013739	0.0125912
833.8	0.0133047	0.0126096
834	0.0131449	0.012628
834.2	0.0122709	0.0126464
834.4	0.012128	0.0126648
834.6	0.0122331	0.0126832
834.8	0.0116133	0.0127016
835	0.0116941	0.01272
835.2	0.0119554	0.0127384
835.4	0.0125803	0.0127568
835.6	0.0130059	0.0127752
835.8	0.0135405	0.0127935
836	0.0144255	0.0128119
836.2	0.014988	0.0128303
836.4	0.0153609	0.0128487
836.6	0.0152207	0.0128671
836.8	0.0150482	0.0128854
837	0.0148564	0.0129038
837.2	0.0154244	0.0129222
837.4	0.0155033	0.0129406
837.6	0.0156017	0.012959
837.8	0.0153831	0.0129773
838	0.0153001	0.0129957
838.2	0.0152879	0.0130141
838.4	0.0152935	0.0130324
838.6	0.0148861	0.0130508
838.8	0.0142928	0.0130692
839	0.0148274	0.0130875
839.2	0.0145207	0.0131059
839.4	0.0143969	0.0131243
839.6	0.0142479	0.0131426
839.8	0.0141045	0.013161
840	0.0142891	0.0131794
840.2	0.0146917	0.0131977
840.4	0.0143433	0.0132161
840.6	0.0140035	0.0132344
840.8	0.0133965	0.0132528
841	0.0131848	0.0132711
841.2	0.0127427	0.0132895
841.4	0.0130028	0.0133078
841.6	0.012904	0.0133262
841.8	0.0127133	0.0133445
842	0.0127457	0.0133629
842.2	0.0128776	0.0133812
842.4	0.0126651	0.0133996
842.6	0.0127239	0.0134179
842.8	0.0127295	0.0134363
843	0.0135964	0.0134546
843.2	0.0136541	0.0134729
843.4	0.0143243	0.0134913
843.6	0.0147358	0.0135096
843.8	0.0150584	0.0135279
844	0.0153561	0.0135463
844.2	0.0161444	0.0135646
844.4	0.0161248	0.0135829
844.6	0.0159397	0.0136013
844.8	0.0157048	0.0136196
845	0.015305	0.0136379
845.2	0.0150221	0.0136562
845.4	0.0156023	0.0136746
845.6	0.0151492	0.0136929
845.8	0.0143796	0.0137112
846	0.014365	0.0137295
846.2	0.0141603	0.0137478
846.4	0.0138529	0.0137662
846.6	0.0141549	0.0137845
846.8	0.0140926	0.0138028
847	0.014548	0.0138211
847.2	0.0143456	0.0138394
847.4	0.0143576	0.0138577
847.6	0.0142551	0.013876
847.8	0.0143749	0.0138943
848	0.014373	0.0139127
848.2	0.014785	0.0139309
848.4	0.0148412	0.0139493
848.6	0.0145762	0.0139676
848.8	0.0148045	0.0139859
849	0.0147229	0.0140042
849.2	0.0157505	0.0140225
849.4	0.0161923	0.0140408
849.6	0.0159845	0.0140591
849.8	0.0156046	0.0140774
850	0.0163928	0.0140956
850.2	0.0163101	0.0141139
850.4	0.0167347	0.0141322
850.6	0.0169109	0.0141505
850.8	0.0161692	0.0141688
851	0.0161154	0.0141871
851.2	0.0153897	0.0142054
851.4	0.0148272	0.0142237
851.6	0.0146408	0.0142419
851.8	0.0143418	0.0142602
852	0.0141033	0.0142785
852.2	0.0140951	0.0142968
852.4	0.0147344	0.0143151
852.6	0.0147512	0.0143333
852.8	0.0154167	0.0143516
853	0.0156127	0.0143699
853.2	0.0159639	0.0143882
853.4	0.0156362	0.0144064
853.6	0.0156901	0.0144247
853.8	0.0153369	0.014443
854	0.0156821	0.0144612
854.2	0.015257	0.0144795
854.4	0.0154257	0.0144978
854.6	0.0149439	0.014516
854.8	0.0145375	0.0145343
855	0.0148872	0.0145525
855.2	0.0142341	0.0145708
855.4	0.014183	0.0145891
855.6	0.0140521	0.0146073
855.8	0.0142188	0.0146256
856	0.0148669	0.0146438
856.2	0.0157556	0.0146621
856.4	0.0161404	0.0146803
856.6	0.0164088	0.0146986
856.8	0.0165181	0.0147168
857	0.0160405	0.0147351
857.2	0.0161633	0.0147533
857.4	0.0161149	0.0147716
857.6	0.0160334	0.0147898
857.8	0.0153957	0.0148081
858	0.0154118	0.0148263
858.2	0.0155214	0.0148445
858.4	0.0154363	0.0148628
858.6	0.0153387	0.014881
858.8	0.0152132	0.0148992
859	0.0150899	0.0149175
859.2	0.0145821	0.0149357
859.4	0.0142728	0.014954
859.6	0.0144036	0.0149722
859.8	0.015014	0.0149904
860	0.0152194	0.0150086
860.2	0.0150761	0.0150269
860.4	0.0145935	0.0150451
860.6	0.0144585	0.0150633
860.8	0.014122	0.0150815
861	0.0145764	0.0150998
861.2	0.0148121	0.015118
861.4	0.0148982	0.0151362
861.6	0.01502	0.0151544
861.8	0.0147198	0.0151726
862	0.015127	0.0151908
862.2	0.0155438	0.0152091
862.4	0.0151831	0.0152273
862.6	0.0154085	0.0152455
862.8	0.016023	0.0152637
863	0.0160593	0.0152819
863.2	0.0166383	0.0153001
863.4	0.0168364	0.0153183
863.6	0.0170138	0.0153365
863.8	0.0171366	0.0153547
864	0.0169461	0.0153729
864.2	0.0167037	0.0153911
864.4	0.0172002	0.0154093
864.6	0.016945	0.0154275
864.8	0.0177183	0.0154457
865	0.0181515	0.0154639
865.2	0.0180397	0.0154821
865.4	0.0181572	0.0155003
865.6	0.0180215	0.0155185
865.8	0.0178597	0.0155367
866	0.0183752	0.0155549
866.2	0.0181444	0.015573
866.4	0.0181294	0.0155912
866.6	0.0189225	0.0156094
866.8	0.0193388	0.0156276
867	0.0188734	0.0156458
867.2	0.0186872	0.015664
867.4	0.0183058	0.0156821
867.6	0.0176811	0.0157003
867.8	0.0177962	0.0157185
868	0.0176149	0.0157367
868.2	0.0176338	0.0157549
868.4	0.017609	0.015773
868.6	0.0171604	0.0157912
868.8	0.0173165	0.0158094
869	0.0169106	0.0158275
869.2	0.0164334	0.0158457
869.4	0.0163119	0.0158639
869.6	0.0163705	0.015882
869.8	0.0165709	0.0159002
870	0.0169174	0.0159184
870.2	0.0171076	0.0159365
870.4	0.0174067	0.0159547
870.6	0.0175957	0.0159728
870.8	0.0176709	0.015991
871	0.0178255	0.0160092
871.2	0.0179462	0.0160273
871.4	0.0177756	0.0160455
871.6	0.0180077	0.0160636
871.8	0.0180787	0.0160818
872	0.0183387	0.0160999
872.2	0.0183656	0.0161181
872.4	0.018298	0.0161362
872.6	0.018426	0.0161544
872.8	0.0182803	0.0161725
873	0.0183887	0.0161906
873.2	0.0182523	0.0162088
873.4	0.0187645	0.0162269
873.6	0.0189185	0.0162451
873.8	0.019166	0.0162632
874	0.0192822	0.0162813
874.2	0.0188348	0.0162995
874.4	0.0183458	0.0163176
874.6	0.018122	0.0163357
874.8	0.0189671	0.0163539
875	0.019009	0.016372
875.2	0.0185673	0.0163901
875.4	0.018063	0.0164083
875.6	0.0178185	0.0164264
875.8	0.0174767	0.0164445
876	0.0175656	0.0164626
876.2	0.0172348	0.0164808
876.4	0.0173849	0.0164989
876.6	0.017303	0.016517
876.8	0.0177342	0.0165351
877	0.0181406	0.0165532
877.2	0.0182894	0.0165713
877.4	0.0182377	0.0165895
877.6	0.0179695	0.0166076
877.8	0.0176525	0.0166257
878	0.0171753	0.0166438
878.2	0.0167285	0.0166619
878.4	0.0169925	0.01668
878.6	0.0168762	0.0166981
878.8	0.0174354	0.0167162
879	0.0173205	0.0167343
879.2	0.0172892	0.0167524
879.4	0.017587	0.0167705
879.6	0.0174717	0.0167886
879.8	0.0178314	0.0168067
880	0.017632	0.0168248
880.2	0.0177361	0.0168429
880.4	0.0180507	0.016861
880.6	0.0183415	0.0168791
880.8	0.0190083	0.0168972
881	0.0190711	0.0169153
881.2	0.018891	0.0169334
881.4	0.0185908	0.0169515
881.6	0.0186372	0.0169696
881.8	0.0183641	0.0169876
882	0.0181725	0.0170057
882.2	0.018411	0.0170238
882.4	0.0188354	0.0170419
882.6	0.0180953	0.01706
882.8	0.0186693	0.0170781
883	0.0189379	0.0170961
883.2	0.0189961	0.0171142
883.4	0.0191653	0.0171323
883.6	0.0187522	0.0171504
883.8	0.0188847	0.0171684
884	0.0190303	0.0171865
884.2	0.0193974	0.0172046
884.4	0.0196243	0.0172226
884.6	0.0199785	0.0172407
884.8	0.0201602	0.0172588
885	0.0197223	0.0172768
885.2	0.0194259	0.0172949
885.4	0.0197639	0.017313
885.6	0.0195689	0.017331
885.8	0.0192884	0.0173491
886	0.0192186	0.0173672
886.2	0.0191818	0.0173852
886.4	0.0186993	0.0174033
886.6	0.0181989	0.0174213
886.8	0.018331	0.0174394
887	0.0178963	0.0174574
887.2	0.0178451	0.0174755
887.4	0.0179344	0.0174935
887.6	0.0178623	0.0175116
887.8	0.0183841	0.0175296
888	0.0186992	0.0175477
888.2	0.0188027	0.0175657
888.4	0.0186366	0.0175837
888.6	0.0191609	0.0176018
888.8	0.0192325	0.0176198
889	0.0190179	0.0176379
889.2	0.019005	0.0176559
889.4	0.0193544	0.017674
889.6	0.0191893	0.017692
889.8	0.0191371	0.01771
890	0.0191873	0.017728
890.2	0.0188932	0.0177461
890.4	0.019294	0.0177641
890.6	0.0192063	0.0177821
890.8	0.0189815	0.0178002
891	0.0191577	0.0178182
891.2	0.0194308	0.0178362
891.4	0.0197791	0.0178542
891.6	0.0198382	0.0178723
891.8	0.0201791	0.0178903
892	0.0199578	0.0179083
892.2	0.019777	0.0179263
892.4	0.0195984	0.0179443
892.6	0.0203633	0.0179623
892.8	0.0200901	0.0179804
893	0.0197392	0.0179984
893.2	0.019799	0.0180164
893.4	0.0201929	0.0180344
893.6	0.0199953	0.0180524
893.8	0.0195186	0.0180704
894	0.0199401	0.0180884
894.2	0.0202252	0.0181064
894.4	0.0200814	0.0181244
894.6	0.0190645	0.0181424
894.8	0.0189559	0.0181604
895	0.0192713	0.0181784
895.2	0.0193365	0.0181964
895.4	0.0191715	0.0182144
895.6	0.0186483	0.0182324
895.8	0.0185153	0.0182504
896	0.0177678	0.0182684
896.2	0.0180955	0.0182864
896.4	0.0183886	0.0183044
896.6	0.0187198	0.0183224
896.8	0.0185407	0.0183404
897	0.0186426	0.0183584
897.2	0.0189952	0.0183764
897.4	0.0186992	0.0183943
897.6	0.0183152	0.0184123
897.8	0.0183079	0.0184303
898	0.0189877	0.0184483
898.2	0.0192423	0.0184663
898.4	0.0189135	0.0184843
898.6	0.019245	0.0185022
898.8	0.0200442	0.0185202
899	0.0203546	0.0185382
899.2	0.0202287	0.0185562
899.4	0.0198855	0.0185741
899.6	0.0199035	0.0185921
899.8	0.0202574	0.0186101
900	0.0198752	0.018628
900.2	0.0203188	0.018646
900.4	0.0198846	0.018664
900.6	0.0198033	0.0186819
900.8	0.0195663	0.0186999
901	0.0193435	0.0187179
901.2	0.0192275	0.0187358
901.4	0.0187273	0.0187538
901.6	0.0185009	0.0187717
901.8	0.0183164	0.0187897
902	0.0184643	0.0188076
902.2	0.0187126	0.0188256
902.4	0.0187881	0.0188435
902.6	0.0190293	0.0188615
902.8	0.0193007	0.0188794
903	0.0191691	0.0188974
903.2	0.0188826	0.0189153
903.4	0.0188176	0.0189333
903.6	0.0192554	0.0189512
903.8	0.019088	0.0189692
904	0.0191876	0.0189871
904.2	0.0191253	0.0190051
904.4	0.019523	0.019023
904.6	0.0197983	0.0190409
904.8	0.019646	0.0190589
905	0.0196692	0.0190768
905.2	0.0201893	0.0190947
905.4	0.0205574	0.0191127
905.6	0.0202169	0.0191306
905.8	0.0205688	0.0191485
906	0.020243	0.0191665
906.2	0.0203102	0.0191844
906.4	0.0198259	0.0192023
906.6	0.0195973	0.0192203
906.8	0.0198306	0.0192382
907	0.0192952	0.0192561
907.2	0.0188436	0.019274
907.4	0.0191397	0.0192919
907.6	0.019236	0.0193099
907.8	0.0189897	0.0193278
908	0.0192701	0.0193457
908.2	0.0188252	0.0193636
908.4	0.0196953	0.0193815
908.6	0.0193485	0.0193994
908.8	0.0198688	0.0194173
909	0.0204188	0.0194353
909.2	0.0209194	0.0194532
909.4	0.0215219	0.0194711
909.6	0.021429	0.019489
909.8	0.0217217	0.0195069
910	0.0213918	0.0195248
910.2	0.0215123	0.0195427
910.4	0.0212562	0.0195606
910.6	0.0215672	0.0195785
910.8	0.0219482	0.0195964
911	0.0217402	0.0196143
911.2	0.0219047	0.0196322
911.4	0.0217048	0.0196501
911.6	0.0215265	0.019668
911.8	0.0212972	0.0196859
912	0.0208481	0.0197037
912.2	0.0206293	0.0197216
912.4	0.0212285	0.0197395
912.6	0.0209353	0.0197574
912.8	0.0210769	0.0197753
913	0.0205995	0.0197932
913.2	0.0200617	0.0198111
913.4	0.0203908	0.019829
913.6	0.0203468	0.0198468
913.8	0.0202913	0.0198647
914	0.0200795	0.0198826
914.2	0.0202836	0.0199005
914.4	0.0208132	0.0199183
914.6	0.0209786	0.0199362
914.8	0.0208272	0.0199541
915	0.0208578	0.019972
915.2	0.0206226	0.0199898
915.4	0.0200691	0.0200077
915.6	0.0197966	0.0200256
915.8	0.0193283	0.0200434
916	0.0189735	0.0200613
916.2	0.019137	0.0200792
916.4	0.0190293	0.020097
916.6	0.018735	0.0201149
916.8	0.0183035	0.0201328
917	0.0181112	0.0201506
917.2	0.0180455	0.0201685
917.4	0.0181786	0.0201863
917.6	0.0183829	0.0202042
917.8	0.0186356	0.020222
918	0.0188773	0.0202399
918.2	0.0198025	0.0202577
918.4	0.0201127	0.0202756
918.6	0.020158	0.0202934
918.8	0.0205256	0.0203113
919	0.0209859	0.0203291
919.2	0.0209577	0.020347
919.4	0.0208975	0.0203648
919.6	0.0208233	0.0203826
919.8	0.0212045	0.0204005
920	0.0211099	0.0204183
920.2	0.0213237	0.0204362
920.4	0.0214857	0.020454
920.6	0.0212875	0.0204718
920.8	0.0212866	0.0204897
921	0.0208991	0.0205075
921.2	0.0205349	0.0205253
921.4	0.0204609	0.0205432
921.6	0.0207332	0.020561
921.8	0.0208985	0.0205788
922	0.0209941	0.0205967
922.2	0.0206057	0.0206145
922.4	0.0205521	0.0206323
922.6	0.0204885	0.0206501
922.8	0.0203644	0.020668
923	0.0197543	0.0206858
923.2	0.019834	0.0207036
923.4	0.0198164	0.0207214
923.6	0.0197106	0.0207392
923.8	0.0196081	0.020757
924	0.0191321	0.0207749
924.2	0.0190291	0.0207927
924.4	0.0192415	0.0208105
924.6	0.0185749	0.0208283
924.8	0.0187992	0.0208461
925	0.0189526	0.0208639
925.2	0.0193785	0.0208817
925.4	0.0197067	0.0208995
925.6	0.0199666	0.0209173
925.8	0.0202371	0.0209351
926	0.0201707	0.0209529
926.2	0.02016	0.0209707
926.4	0.0205887	0.0209885
926.6	0.0206403	0.0210063
926.8	0.0208878	0.0210241
927	0.0209302	0.0210419
927.2	0.0215209	0.0210597
927.4	0.0216734	0.0210775
927.6	0.0218062	0.0210953
927.8	0.0215681	0.0211131
928	0.0212767	0.0211309
928.2	0.021686	0.0211487
928.4	0.022133	0.0211664
928.6	0.0221616	0.0211842
928.8	0.0226616	0.021202
929	0.0233257	0.0212198
929.2	0.0225567	0.0212376
929.4	0.0224882	0.0212553
929.6	0.022446	0.0212731
929.8	0.0223503	0.0212909
930	0.0221297	0.0213087
930.2	0.0220742	0.0213265
930.4	0.0219231	0.0213442
930.6	0.0221066	0.021362
930.8	0.0222509	0.0213798
931	0.0218243	0.0213975
931.2	0.0218051	0.0214153
931.4	0.0215229	0.0214331
931.6	0.02122	0.0214508
931.8	0.020922	0.0214686
932	0.0210928	0.0214864
932.2	0.0216484	0.0215041
932.4	0.0212962	0.0215219
932.6	0.0212175	0.0215396
932.8	0.0210732	0.0215574
933	0.0208904	0.0215752
933.2	0.0202829	0.0215929
933.4	0.0203378	0.0216107
933.6	0.0200517	0.0216284
933.8	0.0200725	0.0216462
934	0.0201762	0.0216639
934.2	0.0199651	0.0216817
934.4	0.0203741	0.0216994
934.6	0.0207341	0.0217172
934.8	0.0208762	0.0217349
935	0.0209303	0.0217526
935.2	0.0212822	0.0217704
935.4	0.0213878	0.0217881
935.6	0.0217186	0.0218059
935.8	0.0221513	0.0218236
936	0.0229176	0.0218413
936.2	0.0228646	0.0218591
936.4	0.02219	0.0218768
936.6	0.0221887	0.0218945
936.8	0.0222253	0.0219123
937	0.0223402	0.02193
937.2	0.0226648	0.0219477
937.4	0.0227678	0.0219655
937.6	0.0226552	0.0219832
937.8	0.0228417	0.0220009
938	0.0223337	0.0220187
938.2	0.0221944	0.0220364
938.4	0.0223059	0.0220541
938.6	0.0223196	0.0220718
938.8	0.0223005	0.0220895
939	0.02253	0.0221072
939.2	0.0225191	0.022125
939.4	0.0224644	0.0221427
939.6	0.0223437	0.0221604
939.8	0.0220093	0.0221781
940	0.0220608	0.0221958
940.2	0.0213393	0.0222135
940.4	0.020464	0.0222312
940.6	0.0205875	0.0222489
940.8	0.0205148	0.0222667
941	0.0211669	0.0222844
941.2	0.0212625	0.0223021
941.4	0.0210429	0.0223198
941.6	0.0206292	0.0223375
941.8	0.020572	0.0223552
942	0.0201036	0.0223729
942.2	0.0207669	0.0223906
942.4	0.0210632	0.0224083
942.6	0.0219895	0.022426
942.8	0.0221052	0.0224437
943	0.0231433	0.0224614
943.2	0.0233327	0.022479
943.4	0.0235552	0.0224967
943.6	0.0238438	0.0225144
943.8	0.0238715	0.0225321
944	0.0240564	0.0225498
944.2	0.024365	0.0225675
944.4	0.0245078	0.0225852
944.6	0.0248673	0.0226029
944.8	0.0245146	0.0226205
945	0.0244814	0.0226382
945.2	0.0235028	0.0226559
945.4	0.0231326	0.0226736
945.6	0.0223723	0.0226912
945.8	0.0221148	0.0227089
946	0.0223465	0.0227266
946.2	0.0226483	0.0227443
946.4	0.0227444	0.0227619
946.6	0.0229359	0.0227796
946.8	0.0226093	0.0227973
947	0.022868	0.0228149
947.2	0.0222548	0.0228326
947.4	0.0228439	0.0228503
947.6	0.0228659	0.0228679
947.8	0.0228625	0.0228856
948	0.0227841	0.0229033
948.2	0.0229641	0.0229209
948.4	0.0229786	0.0229386
948.6	0.0229445	0.0229562
948.8	0.0229054	0.0229739
949	0.0234669	0.0229915
949.2	0.0235632	0.0230092
949.4	0.0236426	0.0230269
949.6	0.0234087	0.0230445
949.8	0.0239474	0.0230622
950	0.0244331	0.0230798
950.2	0.0241834	0.0230974
950.4	0.0241284	0.0231151
950.6	0.0240721	0.0231327
950.8	0.0239127	0.0231504
951	0.0236773	0.023168
951.2	0.0239444	0.0231857
951.4	0.0246274	0.0232033
951.6	0.0239423	0.0232209
951.8	0.024053	0.0232386
952	0.0236883	0.0232562
952.2	0.0241899	0.0232738
952.4	0.0246321	0.0232915
952.6	0.0249109	0.0233091
952.8	0.0249346	0.0233267
953	0.0252226	0.0233444
953.2	0.0248362	0.023362
953.4	0.0244197	0.0233796
953.6	0.0241503	0.0233973
953.8	0.0239598	0.0234149
954	0.0237447	0.0234325
954.2	0.0233149	0.0234501
954.4	0.0231654	0.0234677
954.6	0.0232679	0.0234854
954.8	0.0230612	0.023503
955	0.0230154	0.0235206
955.2	0.0228071	0.0235382
955.4	0.0232391	0.0235558
955.6	0.0226749	0.0235734
955.8	0.0227942	0.023591
956	0.0227863	0.0236087
956.2	0.023122	0.0236263
956.4	0.0228205	0.0236439
956.6	0.0228526	0.0236615
956.8	0.0227178	0.0236791
957	0.0233193	0.0236967
957.2	0.0235609	0.0237143
957.4	0.0236253	0.0237319
957.6	0.0237382	0.0237495
957.8	0.024105	0.0237671
958	0.0243965	0.0237847
958.2	0.0244093	0.0238023
958.4	0.0247066	0.0238199
958.6	0.0245287	0.0238375
958.8	0.0244763	0.0238551
959	0.0242376	0.0238727
959.2	0.0238458	0.0238902
959.4	0.0242252	0.0239078
959.6	0.0234164	0.0239254
959.8	0.0232867	0.023943
960	0.0233234	0.0239606
960.2	0.0234159	0.0239782
960.4	0.0234427	0.0239958
960.6	0.0234043	0.0240133
960.8	0.0232467	0.0240309
961	0.0239342	0.0240485
961.2	0.023925	0.0240661
961.4	0.0237838	0.0240837
961.6	0.0241884	0.0241012
961.8	0.0241772	0.0241188
962	0.0239865	0.0241364
962.2	0.0237641	0.024154
962.4	0.0236729	0.0241715
962.6	0.0235703	0.0241891
962.8	0.0237116	0.0242067
963	0.0236171	0.0242242
963.2	0.0234433	0.0242418
963.4	0.0236396	0.0242594
963.6	0.0234563	0.0242769
963.8	0.0233916	0.0242945
964	0.0237875	0.024312
964.2	0.0241155	0.0243296
964.4	0.0241116	0.0243472
964.6	0.0237216	0.0243647
964.8	0.0237382	0.0243823
965	0.0242374	0.0243998
965.2	0.0238896	0.0244174
965.4	0.0242498	0.0244349
965.6	0.0244348	0.0244525
965.8	0.0239527	0.02447
966	0.0241219	0.0244876
966.2	0.0243733	0.0245051
966.4	0.0245172	0.0245227
966.6	0.025078	0.0245402
966.8	0.0254343	0.0245577
967	0.0258099	0.0245753
967.2	0.0255211	0.0245928
967.4	0.025858	0.0246104
967.6	0.0255578	0.0246279
967.8	0.0256227	0.0246454
968	0.0256652	0.024663
968.2	0.0253373	0.0246805
968.4	0.0251739	0.024698
968.6	0.0248394	0.0247156
968.8	0.0250644	0.0247331
969	0.0249946	0.0247506
969.2	0.02454	0.0247682
969.4	0.0247657	0.0247857
969.6	0.0243631	0.0248032
969.8	0.02433	0.0248207
970	0.024456	0.0248382
970.2	0.0249356	0.0248558
970.4	0.0250692	0.0248733
970.6	0.0254886	0.0248908
970.8	0.0251436	0.0249083
971	0.0249068	0.0249258
971.2	0.0247223	0.0249434
971.4	0.0249225	0.0249609
971.6	0.0246622	0.0249784
971.8	0.0245911	0.0249959
972	0.0244947	0.0250134
972.2	0.0246513	0.0250309
972.4	0.0250573	0.0250484
972.6	0.0253732	0.0250659
972.8	0.0258016	0.0250834
973	0.0254639	0.0251009
973.2	0.0249928	0.0251184
973.4	0.0253661	0.0251359
973.6	0.025426	0.0251534
973.8	0.0255862	0.0251709
974	0.0252528	0.0251884
974.2	0.0252014	0.0252059
974.4	0.0246872	0.0252234
974.6	0.0246523	0.0252409
974.8	0.0242686	0.0252584
975	0.0243722	0.0252759
975.2	0.0245432	0.0252934
975.4	0.0244037	0.0253109
975.6	0.0242913	0.0253284
975.8	0.0243892	0.0253458
976	0.0248482	0.0253633
976.2	0.0253628	0.0253808
976.4	0.0257081	0.0253983
976.6	0.0258888	0.0254158
976.8	0.0261877	0.0254333
977	0.0258776	0.0254507
977.2	0.0261272	0.0254682
977.4	0.026306	0.0254857
977.6	0.0262784	0.0255032
977.8	0.0260826	0.0255206
978	0.025836	0.0255381
978.2	0.0255125	0.0255556
978.4	0.0254158	0.025573
978.6	0.025618	0.0255905
978.8	0.0254031	0.025608
979	0.0252443	0.0256255
979.2	0.0253857	0.0256429
979.4	0.0253563	0.0256604
979.6	0.0256864	0.0256778
979.8	0.0263418	0.0256953
980	0.0263249	0.0257128
980.2	0.0263092	0.0257302
980.4	0.0258691	0.0257477
980.6	0.0259156	0.0257651
980.8	0.026455	0.0257826
981	0.0262685	0.0258
981.2	0.0263715	0.0258175
981.4	0.025921	0.0258349
981.6	0.0255987	0.0258524
981.8	0.0253306	0.0258698
982	0.0246978	0.0258873
982.2	0.0237778	0.0259047
982.4	0.0238722	0.0259222
982.6	0.0237876	0.0259396
982.8	0.0234647	0.025957
983	0.0236028	0.0259745
983.2	0.0234825	0.0259919
983.4	0.0238652	0.0260094
983.6	0.0237894	0.0260268
983.8	0.0242697	0.0260443
984	0.0243127	0.0260617
984.2	0.0250372	0.0260791
984.4	0.0248382	0.0260965
984.6	0.0256478	0.026114
984.8	0.026106	0.0261314
985	0.0260274	0.0261488
985.2	0.0259608	0.0261663
985.4	0.0259401	0.0261837
985.6	0.0257312	0.0262011
985.8	0.0261374	0.0262185
986	0.0261702	0.026236
986.2	0.0264731	0.0262534
986.4	0.0266527	0.0262708
986.6	0.0264408	0.0262882
986.8	0.0262022	0.0263056
987	0.0263916	0.026323
987.2	0.0263872	0.0263405
987.4	0.0266195	0.0263579
987.6	0.0266139	0.0263753
987.8	0.0273878	0.0263927
988	0.0275512	0.0264101
988.2	0.0275313	0.0264275
988.4	0.0266781	0.0264449
988.6	0.0274533	0.0264623
988.8	0.027625	0.0264797
989	0.0273627	0.0264971
989.2	0.0272784	0.0265145
989.4	0.0269046	0.0265319
989.6	0.0272436	0.0265493
989.8	0.0278947	0.0265667
990	0.02772	0.0265841
990.2	0.0269107	0.0266015
990.4	0.0263899	0.0266189
990.6	0.0261792	0.0266363
990.8	0.0262558	0.0266537
991	0.0263798	0.0266711
991.2	0.0258704	0.0266885
991.4	0.0258235	0.0267059
991.6	0.025743	0.0267233
991.8	0.0256925	0.0267406
992	0.0255873	0.026758
992.2	0.025391	0.0267754
992.4	0.0253585	0.0267928
992.6	0.0257304	0.0268102
992.8	0.0254144	0.0268275
993	0.0250941	0.0268449
993.2	0.0251599	0.0268623
993.4	0.0251847	0.0268797
993.6	0.026271	0.0268971
993.8	0.0263619	0.0269144
994	0.0264583	0.0269318
994.2	0.0262395	0.0269492
994.4	0.0265385	0.0269665
994.6	0.0266782	0.0269839
994.8	0.0270798	0.0270013
995	0.0271662	0.0270186
995.2	0.0272445	0.027036
995.4	0.0276438	0.0270534
995.6	0.0274409	0.0270707
995.8	0.0274459	0.0270881
996	0.0270681	0.0271054
996.2	0.0270925	0.0271228
996.4	0.0267816	0.0271402
996.6	0.0262498	0.0271575
996.8	0.0263433	0.0271749
997	0.0266987	0.0271922
997.2	0.0273023	0.0272096
997.4	0.0272929	0.0272269
997.6	0.0273077	0.0272443
997.8	0.0272611	0.0272616
998	0.0275166	0.027279
998.2	0.0267654	0.0272963
998.4	0.0268863	0.0273137
998.6	0.0268807	0.027331
998.8	0.0273232	0.0273484
999	0.0276484	0.0273657
999.2	0.0278081	0.027383
999.4	0.0280161	0.0274004
999.6	0.0280536	0.0274177
999.8	0.028338	0.027435
1000	0.028506	0.0274524
1000.2	0.0290378	0.0274697
1000.4	0.0290381	0.027487
1000.6	0.0288661	0.0275044
1000.8	0.0293876	0.0275217
1001	0.0295297	0.027539
1001.2	0.029521	0.0275564
1001.4	0.0288801	0.0275737
1001.6	0.0283214	0.027591
1001.8	0.0280867	0.0276083
1002	0.0273829	0.0276257
1002.2	0.0262882	0.027643
1002.4	0.0261992	0.0276603
1002.6	0.0257444	0.0276776
1002.8	0.0256988	0.0276949
1003	0.025217	0.0277122
1003.2	0.0253249	0.0277296
1003.4	0.0251304	0.0277469
1003.6	0.0252297	0.0277642
1003.8	0.0255631	0.0277815
1004	0.0255152	0.0277988
1004.2	0.0257225	0.0278161
1004.4	0.0259014	0.0278334
1004.6	0.0260524	0.0278507
1004.8	0.0264505	0.027868
1005	0.0267066	0.0278853
1005.2	0.0274202	0.0279026
1005.4	0.0278538	0.0279199
1005.6	0.0281883	0.0279372
1005.8	0.0283335	0.0279545
1006	0.0285107	0.0279718
1006.2	0.0289047	0.0279891
1006.4	0.029688	0.0280064
1006.6	0.0301513	0.0280237
1006.8	0.0302947	0.028041
1007	0.0306146	0.0280583
1007.2	0.0308492	0.0280756
1007.4	0.0305559	0.0280929
1007.6	0.0308268	0.0281102
1007.8	0.0305531	0.0281274
1008	0.0300651	0.0281447
1008.2	0.0299784	0.028162
1008.4	0.0304473	0.0281793
1008.6	0.0301464	0.0281966
1008.8	0.0300059	0.0282139
1009	0.0301053	0.0282311
1009.2	0.0299335	0.0282484
1009.4	0.0297265	0.0282657
1009.6	0.029693	0.028283
1009.8	0.029698	0.0283002
1010	0.0299648	0.0283175
1010.2	0.0301129	0.0283348
1010.4	0.0298754	0.0283521
1010.6	0.0294945	0.0283693
1010.8	0.0293895	0.0283866
1011	0.0295787	0.0284039
1011.2	0.0289337	0.0284211
1011.4	0.0288101	0.0284384
1011.6	0.0289642	0.0284556
1011.8	0.0282837	0.0284729
1012	0.0282796	0.0284902
1012.2	0.0284158	0.0285074
1012.4	0.0286181	0.0285247
1012.6	0.0277897	0.0285419
1012.8	0.0276889	0.0285592
1013	0.0275562	0.0285764
1013.2	0.027357	0.0285937
1013.4	0.0272639	0.0286109
1013.6	0.0272787	0.0286282
1013.8	0.0270165	0.0286454
1014	0.0270869	0.0286627
1014.2	0.0269804	0.0286799
1014.4	0.0270057	0.0286972
1014.6	0.027352	0.0287144
1014.8	0.0274976	0.0287317
1015	0.0277684	0.0287489
1015.2	0.0276788	0.0287662
1015.4	0.027971	0.0287834
1015.6	0.0283234	0.0288006
1015.8	0.0281944	0.0288179
1016	0.0287143	0.0288351
1016.2	0.0287208	0.0288523
1016.4	0.0284615	0.0288696
1016.6	0.0287523	0.0288868
1016.8	0.0284898	0.028904
1017	0.0284035	0.0289213
1017.2	0.0282204	0.0289385
1017.4	0.0279585	0.0289557
1017.6	0.0281996	0.0289729
1017.8	0.0281174	0.0289902
1018	0.0286354	0.0290074
1018.2	0.0284549	0.0290246
1018.4	0.0284317	0.0290418
1018.6	0.0283242	0.029059
1018.8	0.028195	0.0290763
1019	0.0285819	0.0290935
1019.2	0.0287914	0.0291107
1019.4	0.0288195	0.0291279
1019.6	0.0292366	0.0291451
1019.8	0.0292663	0.0291623
1020	0.0292258	0.0291795
1020.2	0.0294275	0.0291968
1020.4	0.0295266	0.029214
1020.6	0.0301053	0.0292312
1020.8	0.0295769	0.0292484
1021	0.0298841	0.0292656
1021.2	0.0303473	0.0292828
1021.4	0.03078	0.0293
1021.6	0.0305062	0.0293172
1021.8	0.0300015	0.0293344
1022	0.0298953	0.0293516
1022.2	0.0298708	0.0293688
1022.4	0.0298435	0.029386
1022.6	0.029917	0.0294032
1022.8	0.0301843	0.0294204
1023	0.0296296	0.0294376
1023.2	0.0298695	0.0294547
1023.4	0.0298813	0.0294719
1023.6	0.0298286	0.0294891
1023.8	0.0292464	0.0295063
1024	0.0291691	0.0295235
1024.2	0.0297404	0.0295407
1024.4	0.0297235	0.0295579
1024.6	0.0294148	0.029575
1024.8	0.0295839	0.0295922
1025	0.0300299	0.0296094
1025.2	0.0297147	0.0296266
1025.4	0.0294561	0.0296438
1025.6	0.0287038	0.0296609
1025.8	0.0289089	0.0296781
1026	0.0291562	0.0296953
1026.2	0.0291072	0.0297125
1026.4	0.0288967	0.0297296
1026.6	0.0288251	0.0297468
1026.8	0.028656	0.029764
1027	0.0282002	0.0297811
1027.2	0.0280912	0.0297983
1027.4	0.0275171	0.0298155
1027.6	0.0272816	0.0298326
1027.8	0.0271051	0.0298498
1028	0.0277816	0.029867
1028.2	0.0282594	0.0298841
1028.4	0.0282731	0.0299013
1028.6	0.0285245	0.0299184
1028.8	0.0291075	0.0299356
1029	0.0289043	0.0299527
1029.2	0.0286663	0.0299699
1029.4	0.029653	0.0299871
1029.6	0.0298305	0.0300042
1029.8	0.0296227	0.0300213
1030	0.0290996	0.0300385
1030.2	0.0289786	0.0300556
1030.4	0.0290923	0.0300728
1030.6	0.0288888	0.0300899
1030.8	0.0288561	0.0301071
1031	0.0285541	0.0301242
1031.2	0.028246	0.0301414
1031.4	0.0285491	0.0301585
1031.6	0.0294277	0.0301756
1031.8	0.0296346	0.0301928
1032	0.0301678	0.0302099
1032.2	0.0302248	0.030227
1032.4	0.030295	0.0302442
1032.6	0.0301643	0.0302613
1032.8	0.029927	0.0302784
1033	0.0297806	0.0302956
1033.2	0.0299878	0.0303127
1033.4	0.0299894	0.0303298
1033.6	0.0292417	0.030347
1033.8	0.0285375	0.0303641
1034	0.0289538	0.0303812
1034.2	0.0292672	0.0303983
1034.4	0.0292158	0.0304155
1034.6	0.0295114	0.0304326
1034.8	0.0302237	0.0304497
1035	0.0305235	0.0304668
1035.2	0.0312866	0.0304839
1035.4	0.0315466	0.030501
1035.6	0.0317464	0.0305182
1035.8	0.0309862	0.0305353
1036	0.030953	0.0305524
1036.2	0.0308941	0.0305695
1036.4	0.0308951	0.0305866
1036.6	0.0303826	0.0306037
1036.8	0.0304386	0.0306208
1037	0.0302677	0.0306379
1037.2	0.0302636	0.030655
1037.4	0.0304299	0.0306721
1037.6	0.0307059	0.0306892
1037.8	0.0306373	0.0307063
1038	0.0310075	0.0307234
1038.2	0.0312523	0.0307405
1038.4	0.0311412	0.0307576
1038.6	0.0316872	0.0307747
1038.8	0.0322111	0.0307918
1039	0.0324416	0.0308089
1039.2	0.0326347	0.030826
1039.4	0.0320385	0.0308431
1039.6	0.0314163	0.0308602
1039.8	0.0307311	0.0308773
1040	0.0308983	0.0308944
1040.2	0.0307924	0.0309115
1040.4	0.030849	0.0309285
1040.6	0.0309332	0.0309456
1040.8	0.031445	0.0309627
1041	0.0309032	0.0309798
1041.2	0.0312187	0.0309969
1041.4	0.0313072	0.0310139
1041.6	0.0309764	0.031031
1041.8	0.030499	0.0310481
1042	0.0304594	0.0310652
1042.2	0.0308729	0.0310822
1042.4	0.0301845	0.0310993
1042.6	0.030537	0.0311164
1042.8	0.0304084	0.0311335
1043	0.030091	0.0311505
1043.2	0.0298013	0.0311676
1043.4	0.0289688	0.0311847
1043.6	0.0289424	0.0312017
1043.8	0.0289872	0.0312188
1044	0.0294329	0.0312359
1044.2	0.0301971	0.0312529
1044.4	0.0307289	0.03127
1044.6	0.0305503	0.031287
1044.8	0.0307707	0.0313041
1045	0.0305217	0.0313211
1045.2	0.0306127	0.0313382
1045.4	0.0299024	0.0313553
1045.6	0.0295047	0.0313723
1045.8	0.0290157	0.0313894
1046	0.0292	0.0314064
1046.2	0.029229	0.0314235
1046.4	0.0285479	0.0314405
1046.6	0.0284459	0.0314576
1046.8	0.028329	0.0314746
1047	0.0282673	0.0314917
1047.2	0.0281465	0.0315087
1047.4	0.0286671	0.0315257
1047.6	0.0297332	0.0315428
1047.8	0.0298753	0.0315598
1048	0.0308044	0.0315769
1048.2	0.0312929	0.0315939
1048.4	0.0314218	0.0316109
1048.6	0.0317141	0.031628
1048.8	0.032206	0.031645
1049	0.0320195	0.031662
1049.2	0.031638	0.0316791
1049.4	0.031274	0.0316961
1049.6	0.0314535	0.0317131
1049.8	0.0314492	0.0317301
1050	0.0315962	0.0317472
1050.2	0.031475	0.0317642
1050.4	0.0312141	0.0317812
1050.6	0.0311503	0.0317982
1050.8	0.0312558	0.0318153
1051	0.0309943	0.0318323
1051.2	0.0311478	0.0318493
1051.4	0.0320156	0.0318663
1051.6	0.031861	0.0318833
1051.8	0.0316059	0.0319004
1052	0.0319333	0.0319174
1052.2	0.0319782	0.0319344
1052.4	0.0326291	0.0319514
1052.6	0.0327448	0.0319684
1052.8	0.0329298	0.0319854
1053	0.0331548	0.0320024
1053.2	0.0326673	0.0320194
1053.4	0.0321659	0.0320364
1053.6	0.031953	0.0320534
1053.8	0.0318394	0.0320704
1054	0.0318352	0.0320874
1054.2	0.0316868	0.0321044
1054.4	0.0314763	0.0321214
1054.6	0.0309908	0.0321384
1054.8	0.0305378	0.0321554
1055	0.0303202	0.0321724
1055.2	0.0305121	0.0321894
1055.4	0.0306929	0.0322064
1055.6	0.0303232	0.0322234
1055.8	0.0300344	0.0322404
1056	0.0299515	0.0322574
1056.2	0.0305411	0.0322744
1056.4	0.030904	0.0322914
1056.6	0.0312053	0.0323083
1056.8	0.0315731	0.0323253
1057	0.0316377	0.0323423
1057.2	0.0309305	0.0323593
1057.4	0.0310499	0.0323763
1057.6	0.0309526	0.0323933
1057.8	0.0311741	0.0324102
1058	0.0313836	0.0324272
1058.2	0.0316263	0.0324442
1058.4	0.0318894	0.0324612
1058.6	0.0320406	0.0324781
1058.8	0.0321996	0.0324951
1059	0.0323532	0.0325121
1059.2	0.0326618	0.032529
1059.4	0.03266	0.032546
1059.6	0.0328035	0.032563
1059.8	0.0324953	0.03258
1060	0.0323853	0.0325969
1060.2	0.0327665	0.0326139
1060.4	0.032938	0.0326309
1060.6	0.0331193	0.0326478
1060.8	0.0326923	0.0326648
1061	0.0326391	0.0326817
1061.2	0.0318458	0.0326987
1061.4	0.03157	0.0327156
1061.6	0.0314506	0.0327326
1061.8	0.0308277	0.0327496
1062	0.0308998	0.0327665
1062.2	0.0307042	0.0327835
1062.4	0.0307595	0.0328004
1062.6	0.0309018	0.0328174
1062.8	0.030738	0.0328343
1063	0.030826	0.0328512
1063.2	0.0311941	0.0328682
1063.4	0.0316004	0.0328851
1063.6	0.0326055	0.0329021
1063.8	0.0327466	0.032919
1064	0.0327512	0.032936
1064.2	0.0330452	0.0329529
1064.4	0.0334872	0.0329699
1064.6	0.0336161	0.0329868
1064.8	0.033618	0.0330037
1065	0.0338476	0.0330206
1065.2	0.0333712	0.0330376
1065.4	0.0334576	0.0330545
1065.6	0.0336504	0.0330715
1065.8	0.0325029	0.0330884
1066	0.0325186	0.0331053
1066.2	0.0318555	0.0331222
1066.4	0.0318032	0.0331392
1066.6	0.0315895	0.0331561
1066.8	0.031386	0.033173
1067	0.0312991	0.0331899
1067.2	0.0312793	0.0332069
1067.4	0.0318742	0.0332238
1067.6	0.0324317	0.0332407
1067.8	0.0323377	0.0332576
1068	0.032368	0.0332745
1068.2	0.0328785	0.0332914
1068.4	0.0337523	0.0333084
1068.6	0.0340068	0.0333253
1068.8	0.0342996	0.0333422
1069	0.0348459	0.0333591
1069.2	0.0350674	0.033376
1069.4	0.035397	0.0333929
1069.6	0.0353884	0.0334098
1069.8	0.0344481	0.0334267
1070	0.0341602	0.0334436
1070.2	0.0339187	0.0334605
1070.4	0.0339569	0.0334774
1070.6	0.0336063	0.0334943
1070.8	0.0336137	0.0335112
1071	0.0329195	0.0335281
1071.2	0.0326111	0.033545
1071.4	0.0330065	0.0335619
1071.6	0.0331208	0.0335788
1071.8	0.0333851	0.0335957
1072	0.0330503	0.0336126
1072.2	0.033003	0.0336295
1072.4	0.0330871	0.0336464
1072.6	0.0330044	0.0336633
1072.8	0.0334963	0.0336802
1073	0.0334722	0.033697
1073.2	0.0335483	0.0337139
1073.4	0.0332078	0.0337308
1073.6	0.032809	0.0337477
1073.8	0.0324982	0.0337646
1074	0.0330594	0.0337815
1074.2	0.0332348	0.0337983
1074.4	0.0334234	0.0338152
1074.6	0.0330604	0.0338321
1074.8	0.0333828	0.033849
1075	0.0331811	0.0338658
1075.2	0.0332882	0.0338827
1075.4	0.0334917	0.0338996
1075.6	0.0338813	0.0339165
1075.8	0.0338115	0.0339333
1076	0.0331373	0.0339502
1076.2	0.0332564	0.0339671
1076.4	0.0330288	0.0339839
1076.6	0.0331855	0.0340008
1076.8	0.0333608	0.0340177
1077	0.0333071	0.0340345
1077.2	0.0335294	0.0340514
1077.4	0.0331019	0.0340682
1077.6	0.0327387	0.0340851
1077.8	0.0327698	0.0341019
1078	0.0327391	0.0341188
1078.2	0.0323877	0.0341357
1078.4	0.0325116	0.0341525
1078.6	0.0327148	0.0341694
1078.8	0.0326702	0.0341862
1079	0.0330064	0.0342031
1079.2	0.0325781	0.0342199
1079.4	0.0325415	0.0342368
1079.6	0.0327196	0.0342536
1079.8	0.0328488	0.0342705
1080	0.0324451	0.0342873
1080.2	0.032484	0.0343041
1080.4	0.0328015	0.034321
1080.6	0.0331829	0.0343378
1080.8	0.0335099	0.0343547
1081	0.0335901	0.0343715
1081.2	0.0332702	0.0343883
1081.4	0.0327731	0.0344052
1081.6	0.0323039	0.034422
1081.8	0.0325353	0.0344388
1082	0.0324288	0.0344557
1082.2	0.0330524	0.0344725
1082.4	0.0329977	0.0344893
1082.6	0.0328414	0.0345061
1082.8	0.0328375	0.034523
1083	0.0331813	0.0345398
1083.2	0.0328318	0.0345566
1083.4	0.0328023	0.0345734
1083.6	0.0331228	0.0345903
1083.8	0.0332281	0.0346071
1084	0.0333325	0.0346239
1084.2	0.0336474	0.0346407
1084.4	0.0341159	0.0346576
1084.6	0.0339076	0.0346744
1084.8	0.0342685	0.0346912
1085	0.0345846	0.034708
1085.2	0.0342008	0.0347248
1085.4	0.0346786	0.0347416
1085.6	0.0346882	0.0347584
1085.8	0.0348103	0.0347752
1086	0.0348347	0.034792
1086.2	0.0345512	0.0348089
1086.4	0.0335426	0.0348257
1086.6	0.0336425	0.0348425
1086.8	0.0338589	0.0348593
1087	0.0337432	0.0348761
1087.2	0.0338433	0.0348929
1087.4	0.0335923	0.0349097
1087.6	0.0336023	0.0349265
1087.8	0.0337141	0.0349433
1088	0.0343803	0.03496
1088.2	0.0340549	0.0349768
1088.4	0.0342905	0.0349936
1088.6	0.0345163	0.0350104
1088.8	0.0351997	0.0350272
1089	0.035473	0.035044
1089.2	0.0349271	0.0350608
1089.4	0.0353115	0.0350776
1089.6	0.0350536	0.0350944
1089.8	0.0349793	0.0351112
1090	0.0351038	0.0351279
1090.2	0.0349195	0.0351447
1090.4	0.0350993	0.0351615
1090.6	0.0352361	0.0351783
1090.8	0.0349785	0.0351951
1091	0.0348109	0.0352118
1091.2	0.0347541	0.0352286
1091.4	0.0346436	0.0352454
1091.6	0.0348741	0.0352622
1091.8	0.0353297	0.0352789
1092	0.035901	0.0352957
1092.2	0.0353396	0.0353125
1092.4	0.0350858	0.0353292
1092.6	0.0352755	0.035346
1092.8	0.0354451	0.0353628
1093	0.0348258	0.0353796
1093.2	0.0353374	0.0353963
1093.4	0.0357871	0.0354131
1093.6	0.0359146	0.0354298
1093.8	0.0357653	0.0354466
1094	0.0359484	0.0354634
1094.2	0.0359706	0.0354801
1094.4	0.0351962	0.0354969
1094.6	0.0341644	0.0355136
1094.8	0.0334772	0.0355304
1095	0.0327753	0.0355471
1095.2	0.0329031	0.0355639
1095.4	0.0327546	0.0355806
1095.6	0.0329154	0.0355974
1095.8	0.0331587	0.0356141
1096	0.033237	0.0356309
1096.2	0.0328745	0.0356476
1096.4	0.0331066	0.0356644
1096.6	0.0336447	0.0356811
1096.8	0.0338721	0.0356979
1097	0.0342008	0.0357146
1097.2	0.035099	0.0357313
1097.4	0.0347022	0.0357481
1097.6	0.0349569	0.0357648
1097.8	0.0348216	0.0357816
1098	0.0349186	0.0357983
1098.2	0.034855	0.035815
[truncated: 106,024 more rows]

## Sheet: Fig2 b
Channel 1
	25	35	45	55.01	65.01	75	85	95
260	0.141079	0.164938	0.147001	0.258112	0.271268	0.0241291	0.236132	0.18218
259	0.381097	0.192028	0.101599	0.127447	0.212826	0.107076	0.230833	0.199037
258	0.303619	0.258	-0.0301907	0.272349	0.103973	0.31493	0.276622	0.215127
257	0.119681	0.21538	0.000396648	0.228739	0.355611	0.248216	0.137825	0.0727385
256	0.222356	-0.102062	-0.0430509	0.0907958	0.170912	-0.0244439	0.302548	0.161547
255	0.148163	0.126985	0.106361	-0.0525355	0.0109051	0.260433	0.267529	0.0305255
254	0.19472	0.0678589	0.319687	-0.0424116	0.144352	0.205183	-0.354545	0.0389214
253	-0.0180104	-0.0613849	0.270253	0.0170748	0.0243576	-0.232513	-0.487104	-0.176896
252	-0.150469	0.0592664	0.00718641	-0.0502507	-0.309099	-0.340843	-0.462697	-0.466257
251	-0.160035	-0.155888	-0.379106	-0.33633	-0.433393	-0.455136	-0.550022	-0.626857
250	-0.371605	-0.340774	-0.602435	-0.687427	-0.944411	-0.960546	-0.848846	-1.21796
249	-0.678478	-0.624947	-0.995726	-1.08837	-1.42182	-1.3741	-1.57934	-1.7711
248	-1.03638	-1.01899	-1.40488	-1.47862	-1.9259	-2.25523	-2.28966	-2.31462
247	-1.80137	-1.77949	-2.10402	-2.25907	-2.48874	-2.80753	-3.03911	-3.50991
246	-2.55485	-2.84755	-2.92381	-3.24038	-3.64515	-3.77218	-4.14781	-4.76516
245	-3.86614	-3.91337	-4.15128	-4.6069	-4.9521	-5.25049	-5.74263	-6.25315
244	-5.395	-5.65407	-5.92531	-6.158	-6.6878	-7.14582	-7.61038	-8.04034
243	-7.12865	-7.80534	-8.21618	-8.44901	-9.17581	-9.41072	-10.2289	-10.459
242	-9.55718	-10.5245	-10.6277	-11.2859	-11.9755	-12.0692	-13.1024	-13.4784
241	-13.1121	-13.9788	-14.0189	-14.9985	-15.2626	-15.6149	-16.6887	-16.8965
240	-17.4063	-17.7712	-18.4643	-19.0277	-19.4909	-19.7214	-20.825	-21.2231
239	-22.7243	-22.8928	-23.6733	-23.7927	-24.6726	-25.0851	-25.938	-26.556
238	-28.2008	-28.612	-29.1804	-29.5149	-30.2082	-30.7299	-31.3924	-32.0362
237	-35.1473	-35.9047	-36.5649	-36.6473	-36.914	-37.5117	-38.5469	-38.9969
236	-43.0227	-43.9093	-43.9257	-44.2493	-44.3969	-44.9263	-45.8397	-46.0727
235	-52.4058	-52.7412	-52.8133	-53.2689	-53.3627	-53.5432	-54.0149	-53.8845
234	-61.4107	-62.0142	-62.0541	-62.2365	-62.013	-62.1877	-62.3499	-61.8534
233	-72.8252	-73.024	-72.9362	-72.8016	-71.7945	-72.2036	-72.0822	-71.3584
232	-84.6474	-84.1211	-83.4451	-82.872	-81.6873	-81.6365	-81.5904	-80.4284
231	-94.9432	-94.5267	-93.3275	-92.6883	-91.0759	-90.3499	-90.6314	-88.7431
230	-106.961	-106.322	-105.221	-103.576	-101.586	-100.756	-100.145	-98.2623
229	-118.854	-117.743	-116.238	-113.695	-111.106	-109.924	-109.219	-106.794
228	-129.304	-127.749	-125.849	-122.941	-120.047	-118.576	-117.78	-114.579
227	-140.039	-137.364	-135.195	-132.024	-128.733	-126.84	-125.323	-122.042
226	-148.245	-145.138	-142.715	-139.095	-135.965	-133.274	-131.463	-127.428
225	-154.602	-151.743	-148.557	-144.722	-141.607	-138.367	-136.252	-131.634
224	-159.315	-156.759	-153.171	-149.326	-145.312	-142.099	-140.121	-135.742
223	-162.748	-159.491	-155.976	-151.745	-148.008	-144.308	-142.173	-137.733
222	-164.443	-160.849	-157.007	-153.051	-149.618	-145.196	-143.955	-138.918
221	-164.709	-160.655	-156.94	-153.65	-148.872	-145.64	-144.365	-139.724
220	-163.002	-159.727	-156.345	-152.486	-148.38	-145.383	-143.071	-139.092
219	-161.24	-158.5	-155.185	-150.479	-146.68	-143.693	-141.514	-137.588
218	-158.521	-156.028	-152.67	-148.847	-145.155	-141.999	-140.5	-136.995
217	-156.121	-153.231	-150.6	-146.642	-143.11	-140.651	-139.575	-135.686
216	-154.186	-151.174	-148.803	-144.659	-142.226	-139.863	-138.863	-134.625
215	-153.103	-150.441	-147.109	-144.512	-141.9	-139.023	-138.386	-134.9
214	-152.181	-149.241	-146.694	-144.984	-142.095	-138.904	-138.861	-135.893
213	-151.328	-150.299	-147.8	-145.811	-143.096	-140.722	-141.515	-138.156
212	-152.873	-153.291	-150.537	-148.979	-147.221	-145.407	-144.19	-142.891
211	-156.91	-157.421	-155.097	-153.018	-150.83	-149.745	-149.129	-146.817
210	-162.619	-161.354	-160.195	-157.995	-154.397	-153.557	-155.493	-151.674
209	-166.21	-165.778	-165.177	-162.302	-158.606	-157.215	-159.481	-154.607
208	-166.745	-165.894	-163.304	-163.547	-157.737	-157.14	-157.579	-152.366
207	-157.086	-156.323	-155.857	-154.861	-151.118	-149.385	-150.947	-145.294
206	-140.452	-138.528	-140.33	-139.085	-137.132	-132.783	-133.181	-133.072
205	-115.059	-108.583	-109.422	-108.097	-107.983	-103.328	-104.425	-109.336
204	-83.9791	-75.4163	-78.5007	-77.589	-75.759	-73.1566	-60.4233	-75.8562
203	-38.4822	-40.0657	-42.9874	-44.9481	-31.5644	-26.786	-11.8061	-15.8273
202	1.49366	-9.42956	-1.01893	-6.7169	0.604376	24.7303	24.6847	10.1614
201	38.5788	48.1703	54.5684	51.2548	53.9348	43.1157	55.8746	31.2504
200	92.3981	93.7711	79.1541	62.73	48.0724	47.295	41.4983	24.0176
199	119.02	96.0321	90.0826	65.0282	32.3784	21.0294	53.2733	25.3294
198	101.78	54.0499	23.7741	46.0914	44.2397	24.4984	25.6238	31.6253
197	60.2411	35.4163	-1.02089	12.1737	48.3689	33.5937	26.3843	50.756
196	-1.77223	15.6457	15.4928	0.885364	34.1969	35.7971	23.4695	26.1298
195	32.7055	13.6954	20.9536	19.7793	34.2205	44.956	33.886	29.9755
194	23.8661	34.5897	59.7259	32.6387	41.294	48.9364	32.0691	35.6179
193	34.0184	-14.9029	35.2855	44.7283	47.8829	17.895	47.8352	14.0157
192	47.3579	16.9547	41.412	35.4665	27.7835	11.447	25.265	7.20308
191	16.0753	21.0811	47.9393	31.4497	22.5731	28.8304	31.5124	25.2043
190	64.2467	25.0889	29.9172	36.0737	31.1582	38.972	38.6721	37.2183
Channel 2
	25	35	45	55.01	65.01	75	85	95
260	283.269	283.542	283.773	284.058	284.318	284.584	284.751	284.872
259	283.378	283.682	283.969	284.225	284.489	284.822	284.961	285.039
258	283.556	283.886	284.157	284.417	284.678	285.01	285.144	285.319
257	283.695	284.127	284.274	284.561	284.857	285.115	285.324	285.469
256	283.922	284.33	284.521	284.806	285.134	285.34	285.545	285.64
255	284.16	284.476	284.731	284.984	285.342	285.6	285.719	285.886
254	284.431	284.73	284.97	285.184	285.531	285.828	286.016	286.129
253	284.674	285.008	285.248	285.471	285.808	286.041	286.329	286.43
252	284.866	285.268	285.508	285.761	286.094	286.296	286.582	286.771
251	285.065	285.485	285.693	285.982	286.312	286.554	286.831	287.067
250	285.24	285.661	285.869	286.147	286.507	286.834	287.093	287.245
249	285.395	285.794	286.024	286.287	286.685	287.062	287.362	287.478
248	285.506	285.927	286.146	286.449	286.907	287.234	287.562	287.732
247	285.787	286.246	286.481	286.769	287.214	287.581	287.869	288.101
246	286.033	286.531	286.836	287.127	287.572	287.935	288.277	288.591
245	286.417	286.822	287.151	287.495	288.04	288.397	288.826	289.12
244	286.842	287.236	287.549	287.927	288.516	288.912	289.406	289.66
243	287.354	287.8	288.207	288.581	289.167	289.674	290.18	290.393
242	288.11	288.569	288.999	289.419	290.014	290.635	291.124	291.458
241	288.994	289.568	289.969	290.5	291.124	291.666	292.267	292.731
240	290.234	290.873	291.385	291.888	292.545	293.127	293.791	294.284
239	291.956	292.612	293.093	293.592	294.332	295.017	295.741	296.172
238	293.853	294.455	295.072	295.516	296.326	297.11	297.858	298.433
237	296.136	296.844	297.511	298.012	298.802	299.651	300.485	301.099
236	298.762	299.483	300.09	300.637	301.451	302.271	303.27	303.932
235	301.892	302.595	303.207	303.777	304.597	305.511	306.472	307.202
234	304.946	305.693	306.301	306.891	307.693	308.686	309.676	310.367
233	308.603	309.283	309.933	310.535	311.384	312.346	313.397	314.142
232	312.442	313.099	313.746	314.295	315.154	316.163	317.308	318.037
231	315.892	316.536	317.197	317.754	318.541	319.618	320.878	321.664
230	319.765	320.435	321.038	321.606	322.326	323.475	324.798	325.677
229	324.256	324.968	325.57	326.006	326.816	327.918	329.279	330.096
228	328.698	329.403	329.956	330.378	331.189	332.316	333.731	334.643
227	333.376	334.017	334.556	334.998	335.718	336.809	338.385	339.43
226	337.964	338.464	338.908	339.428	340.136	341.368	342.992	344.102
225	342.384	342.889	343.302	343.82	344.436	345.796	347.533	348.714
224	346.924	347.419	347.761	348.353	348.978	350.379	352.258	353.548
223	351.325	351.83	352.248	352.725	353.421	354.908	356.885	358.282
222	356.296	356.761	357.263	357.622	358.435	360.032	362.249	363.858
221	361.32	361.781	362.309	362.69	363.549	365.304	367.761	369.598
220	366.197	366.744	367.283	367.647	368.595	370.56	373.191	375.174
219	372.122	372.7	373.142	373.725	374.716	376.749	379.754	382.014
218	378.001	378.596	379.052	379.688	380.828	382.909	386.302	388.95
217	384.415	385.045	385.553	386.306	387.577	390.117	393.878	396.894
216	390.632	391.437	392.027	392.863	394.437	397.445	401.557	405.045
215	397.748	398.615	399.427	400.469	402.324	405.646	410.562	414.811
214	405.184	406.084	407.089	408.391	410.55	414.351	420.129	425.281
213	414.173	415.345	416.594	418.221	420.893	425.355	432.168	438.51
212	425.543	427.059	428.687	430.721	434.014	439.537	447.821	455.774
211	437.009	438.84	441.015	443.446	447.477	454.163	464.125	474.005
210	451.205	453.441	456.16	459.187	464.143	472.495	484.561	497.107
209	469.447	472.222	475.49	479.389	485.788	496.253	511.43	527.646
208	490.268	493.684	497.638	502.824	511.092	524.192	543.672	565.172
207	517.3	521.716	527.122	534.014	545.047	562.79	589.155	619.323
206	546.454	552.428	559.59	568.987	583.596	607.694	643.155	685.225
205	585.024	593.269	603.514	617.31	638.009	672.063	722.813	784.78
204	623.427	634.388	648.229	667.352	695.835	741.673	810.354	897.651
203	675.974	691.621	711.455	739.32	780.344	846.327	944.59	1041.91
202	733.954	755.789	783.911	823.311	881.922	971.481	1061.23	1095.47
201	813.637	845.664	888.062	946.556	1020.54	1080.22	1095.97	1096.37
200	906.237	951.38	1008.11	1061.29	1091.97	1096.09	1096.33	1096.56
199	1014.18	1058.46	1087.78	1095.87	1096.1	1096.35	1096.53	1096.63
198	1086.51	1095.74	1096.2	1096.31	1096.39	1096.51	1096.66	1096.73
197	1095.72	1096.28	1096.45	1096.48	1096.54	1096.6	1096.67	1096.73
196	1096.07	1096.48	1096.61	1096.63	1096.66	1096.71	1096.71	1096.78
195	1096.19	1096.58	1096.66	1096.68	1096.69	1096.73	1096.74	1096.81
194	1096.28	1096.68	1096.78	1096.8	1096.76	1096.76	1096.76	1096.81
193	1096.34	1096.7	1096.79	1096.77	1096.76	1096.78	1096.79	1096.82
192	1096.37	1096.74	1096.84	1096.79	1096.8	1096.81	1096.83	1096.83
191	1096.42	1096.82	1096.79	1096.76	1096.74	1096.83	1096.84	1096.82
190	1096.41	1096.8	1096.78	1096.84	1096.79	1096.79	1096.86	1096.9

## Sheet: Fig2 e
Conc. (nM)	Luciferase
0.32	18916
0.32	18468
0.32	19002
1	16690
1	18790
1	19002
3.2	19959
3.2	18096
3.2	19247
10	17133
10	16806
10	19293
32	9103
32	9193
32	8714
100	3243
100	4349
100	4036
320	1765
320	1459
320	1181
1000	855
1000	861
1000	799
3200	1727
3200	1052
3200	679
10000	671
10000	720
10000	799

## Sheet: Fig3 b-bli
Conc1	2.667e-09
Start1	700
Stop1	7899.8
Kobs	5.84037e-55
Error Kobs	2.17163e-07
Koff	0
Error Koff	0
Time1	Data1	Fit1
700	0.00643746	0
700.2	0.00607882	3.044e-05
700.4	0.0054101	6.088e-05
700.6	0.00538985	9.132e-05
700.8	0.00509272	0.00012176
701	0.00482193	0.00015219
701.2	0.00440558	0.00018263
701.4	0.00427665	0.00021306
701.6	0.00418369	0.00024349
701.8	0.003966	0.00027392
702	0.00397184	0.00030435
702.2	0.00477682	0.00033477
702.4	0.00500451	0.0003652
702.6	0.00487751	0.00039562
702.8	0.00503432	0.00042604
703	0.00462645	0.00045646
703.2	0.0041646	0.00048688
703.4	0.00367932	0.00051729
703.6	0.00395511	0.00054771
703.8	0.00327001	0.00057812
704	0.00365236	0.00060853
704.2	0.0032179	0.00063894
704.4	0.00309565	0.00066935
704.6	0.00321106	0.00069975
704.8	0.00309107	0.00073016
705	0.00357873	0.00076056
705.2	0.00360878	0.00079096
705.4	0.0039991	0.00082136
705.6	0.00427848	0.00085176
705.8	0.00444746	0.00088216
706	0.00563048	0.00091255
706.2	0.0056197	0.00094294
706.4	0.00506893	0.00097334
706.6	0.00476071	0.00100373
706.8	0.00532618	0.00103411
707	0.00573032	0.0010645
707.2	0.00576742	0.00109488
707.4	0.00608556	0.00112527
707.6	0.00615952	0.00115565
707.8	0.00584476	0.00118603
708	0.00569772	0.00121641
708.2	0.0046542	0.00124678
708.4	0.00510736	0.00127716
708.6	0.00485976	0.00130753
708.8	0.00495357	0.00133791
709	0.00487407	0.00136828
709.2	0.00435633	0.00139864
709.4	0.00437817	0.00142901
709.6	0.00444415	0.00145938
709.8	0.00440573	0.00148974
710	0.00429465	0.0015201
710.2	0.00344232	0.00155046
710.4	0.00367608	0.00158082
710.6	0.00409374	0.00161118
710.8	0.00495874	0.00164153
711	0.00524246	0.00167189
711.2	0.00514605	0.00170224
711.4	0.00546399	0.00173259
711.6	0.00581751	0.00176294
711.8	0.0059571	0.00179329
712	0.00567315	0.00182363
712.2	0.00578506	0.00185398
712.4	0.00648163	0.00188432
712.6	0.00597278	0.00191466
712.8	0.00562864	0.001945
713	0.00515195	0.00197534
713.2	0.00471645	0.00200567
713.4	0.00463587	0.00203601
713.6	0.00441121	0.00206634
713.8	0.00399155	0.00209667
714	0.00441705	0.002127
714.2	0.00501786	0.00215733
714.4	0.00531346	0.00218765
714.6	0.00589271	0.00221798
714.8	0.00602601	0.0022483
715	0.00556073	0.00227862
715.2	0.00577563	0.00230894
715.4	0.00586729	0.00233926
715.6	0.00621161	0.00236958
715.8	0.00605897	0.00239989
716	0.00598633	0.0024302
716.2	0.00608026	0.00246052
716.4	0.00585163	0.00249083
716.6	0.00534911	0.00252113
716.8	0.00562461	0.00255144
717	0.00545186	0.00258175
717.2	0.00540567	0.00261205
717.4	0.00522443	0.00264235
717.6	0.00515788	0.00267265
717.8	0.00524741	0.00270295
718	0.0057822	0.00273325
718.2	0.00518859	0.00276354
718.4	0.0052653	0.00279383
718.6	0.00468238	0.00282413
718.8	0.00419659	0.00285442
719	0.00400858	0.00288471
719.2	0.00394842	0.00291499
719.4	0.00379786	0.00294528
719.6	0.00400317	0.00297556
719.8	0.00372894	0.00300584
720	0.00379326	0.00303612
720.2	0.00365635	0.0030664
720.4	0.00338355	0.00309668
720.6	0.00351347	0.00312696
720.8	0.00423499	0.00315723
721	0.00442742	0.0031875
721.2	0.00444953	0.00321777
721.4	0.00437416	0.00324804
721.6	0.00488339	0.00327831
721.8	0.00490033	0.00330858
722	0.00499931	0.00333884
722.2	0.00509772	0.0033691
722.4	0.00560883	0.00339936
722.6	0.00536935	0.00342962
722.8	0.00579272	0.00345988
723	0.00615046	0.00349014
723.2	0.00636435	0.00352039
723.4	0.00683251	0.00355064
723.6	0.00731655	0.0035809
723.8	0.0072578	0.00361115
724	0.00718837	0.00364139
724.2	0.00666446	0.00367164
724.4	0.0065165	0.00370188
724.6	0.00651907	0.00373213
724.8	0.00699019	0.00376237
725	0.00704978	0.00379261
725.2	0.00689671	0.00382285
725.4	0.00666715	0.00385308
725.6	0.00640216	0.00388332
725.8	0.0062816	0.00391355
726	0.00654225	0.00394378
726.2	0.00655467	0.00397401
726.4	0.00663764	0.00400424
726.6	0.00679989	0.00403447
726.8	0.00728167	0.0040647
727	0.00767762	0.00409492
727.2	0.00758385	0.00412514
727.4	0.00804922	0.00415536
727.6	0.00859887	0.00418558
727.8	0.00828239	0.0042158
728	0.00801008	0.00424601
728.2	0.0083186	0.00427623
728.4	0.00851753	0.00430644
728.6	0.00873517	0.00433665
728.8	0.00928633	0.00436686
729	0.00938094	0.00439707
729.2	0.00872628	0.00442727
729.4	0.00829402	0.00445748
729.6	0.0080971	0.00448768
729.8	0.00839366	0.00451788
730	0.00834005	0.00454808
730.2	0.00783179	0.00457828
730.4	0.00804154	0.00460847
730.6	0.00827175	0.00463867
730.8	0.00874022	0.00466886
731	0.00862232	0.00469905
731.2	0.00851714	0.00472924
731.4	0.0089448	0.00475943
731.6	0.00902649	0.00478961
731.8	0.00868534	0.0048198
732	0.00902502	0.00484998
732.2	0.00954562	0.00488016
732.4	0.0097573	0.00491034
732.6	0.0102958	0.00494052
732.8	0.0100741	0.0049707
733	0.00983775	0.00500087
733.2	0.00939227	0.00503105
733.4	0.00920181	0.00506122
733.6	0.00959172	0.00509139
733.8	0.00953403	0.00512156
734	0.00909274	0.00515172
734.2	0.00861401	0.00518189
734.4	0.00847801	0.00521205
734.6	0.00843669	0.00524221
734.8	0.0084154	0.00527237
735	0.00799119	0.00530253
735.2	0.00803888	0.00533269
735.4	0.00860827	0.00536285
735.6	0.00874338	0.005393
735.8	0.00879512	0.00542315
736	0.00873986	0.0054533
736.2	0.00853485	0.00548345
736.4	0.00848534	0.0055136
736.6	0.00837791	0.00554375
736.8	0.00826509	0.00557389
737	0.0086021	0.00560403
737.2	0.00850686	0.00563417
737.4	0.00850402	0.00566431
737.6	0.00876216	0.00569445
737.8	0.00820064	0.00572459
738	0.00790597	0.00575472
738.2	0.00755299	0.00578485
738.4	0.00754881	0.00581498
738.6	0.00803195	0.00584511
738.8	0.00878144	0.00587524
739	0.00887095	0.00590537
739.2	0.00944823	0.00593549
739.4	0.0101163	0.00596562
739.6	0.0100407	0.00599574
739.8	0.010037	0.00602586
740	0.00908289	0.00605598
740.2	0.00916391	0.00608609
740.4	0.00907107	0.00611621
740.6	0.00929798	0.00614632
740.8	0.0091881	0.00617643
741	0.00864655	0.00620654
741.2	0.00844184	0.00623665
741.4	0.00845024	0.00626676
741.6	0.00831829	0.00629686
741.8	0.00835588	0.00632697
742	0.00881679	0.00635707
742.2	0.00923943	0.00638717
742.4	0.00963166	0.00641727
742.6	0.00983992	0.00644737
742.8	0.0102267	0.00647746
743	0.00991563	0.00650755
743.2	0.0104286	0.00653765
743.4	0.0106763	0.00656774
743.6	0.0102327	0.00659783
743.8	0.00997291	0.00662791
744	0.008769	0.006658
744.2	0.00876804	0.00668808
744.4	0.0084911	0.00671817
744.6	0.0087874	0.00674825
744.8	0.00824691	0.00677833
745	0.00832619	0.00680841
745.2	0.00852907	0.00683848
745.4	0.0085701	0.00686856
745.6	0.00902101	0.00689863
745.8	0.00941579	0.0069287
746	0.0100704	0.00695877
746.2	0.0104787	0.00698884
746.4	0.0101567	0.00701891
746.6	0.0103492	0.00704897
746.8	0.0104451	0.00707903
747	0.0108575	0.00710909
747.2	0.010964	0.00713915
747.4	0.0108323	0.00716921
747.6	0.0106581	0.00719927
747.8	0.0104239	0.00722933
748	0.0102374	0.00725938
748.2	0.0103789	0.00728943
748.4	0.0103598	0.00731948
748.6	0.0100068	0.00734953
748.8	0.00976826	0.00737958
749	0.00987939	0.00740962
749.2	0.0096154	0.00743967
749.4	0.00944458	0.00746971
749.6	0.00962905	0.00749975
749.8	0.0101394	0.00752979
750	0.010059	0.00755983
750.2	0.0100433	0.00758986
750.4	0.00952397	0.0076199
750.6	0.00955037	0.00764993
750.8	0.00949704	0.00767996
751	0.00963952	0.00770999
751.2	0.00950217	0.00774002
751.4	0.00963509	0.00777004
751.6	0.00993244	0.00780007
751.8	0.0098175	0.00783009
752	0.0101262	0.00786011
752.2	0.0102226	0.00789013
752.4	0.00996452	0.00792015
752.6	0.0102359	0.00795017
752.8	0.0105729	0.00798018
753	0.010634	0.00801019
753.2	0.0103675	0.0080402
753.4	0.0104051	0.00807021
753.6	0.0109073	0.00810022
753.8	0.0107838	0.00813023
754	0.0101523	0.00816024
754.2	0.0102571	0.00819024
754.4	0.0100164	0.00822024
754.6	0.0100619	0.00825024
754.8	0.0100147	0.00828024
755	0.0100804	0.00831024
755.2	0.0104575	0.00834023
755.4	0.0107821	0.00837023
755.6	0.0108329	0.00840022
755.8	0.0109419	0.00843021
756	0.0116518	0.0084602
756.2	0.0120819	0.00849019
756.4	0.0119746	0.00852017
756.6	0.0120105	0.00855016
756.8	0.0117194	0.00858014
757	0.0115208	0.00861012
757.2	0.0115839	0.0086401
757.4	0.011938	0.00867008
757.6	0.0118864	0.00870005
757.8	0.0116979	0.00873003
758	0.0114539	0.00876
758.2	0.0114312	0.00878997
758.4	0.0114341	0.00881994
758.6	0.0113905	0.00884991
758.8	0.0112711	0.00887988
759	0.0114706	0.00890984
759.2	0.011454	0.0089398
759.4	0.0113624	0.00896977
759.6	0.0115168	0.00899973
759.8	0.0119851	0.00902968
760	0.0121175	0.00905964
760.2	0.0116448	0.0090896
760.4	0.0120082	0.00911955
760.6	0.0117815	0.0091495
760.8	0.0117414	0.00917945
761	0.0117561	0.0092094
761.2	0.0114447	0.00923935
761.4	0.0112736	0.00926929
761.6	0.010899	0.00929924
761.8	0.0104854	0.00932918
762	0.010042	0.00935912
762.2	0.00985131	0.00938906
762.4	0.00977252	0.009419
762.6	0.0093252	0.00944893
762.8	0.00973673	0.00947887
763	0.0105047	0.0095088
763.2	0.0108308	0.00953873
763.4	0.0111813	0.00956866
763.6	0.0117873	0.00959859
763.8	0.0118373	0.00962851
764	0.0118282	0.00965844
764.2	0.0123342	0.00968836
764.4	0.0129128	0.00971828
764.6	0.0132344	0.0097482
764.8	0.0132032	0.00977812
765	0.0132371	0.00980804
765.2	0.0132719	0.00983795
765.4	0.0141264	0.00986787
765.6	0.0144117	0.00989778
765.8	0.0142265	0.00992769
766	0.0140481	0.0099576
766.2	0.0138887	0.0099875
766.4	0.0139831	0.0100174
766.6	0.014062	0.0100473
766.8	0.0145706	0.0100772
767	0.0149523	0.0101071
767.2	0.0141121	0.010137
767.4	0.0136525	0.0101669
767.6	0.013545	0.0101968
767.8	0.0128113	0.0102267
768	0.0124649	0.0102566
768.2	0.0124576	0.0102865
768.4	0.0121546	0.0103164
768.6	0.0126446	0.0103463
768.8	0.0120783	0.0103762
769	0.0120487	0.010406
769.2	0.0126548	0.0104359
769.4	0.0127519	0.0104658
769.6	0.0120832	0.0104957
769.8	0.0119611	0.0105255
770	0.0119799	0.0105554
770.2	0.0124543	0.0105853
770.4	0.0124662	0.0106152
770.6	0.0126853	0.010645
770.8	0.0127254	0.0106749
771	0.012909	0.0107048
771.2	0.0124066	0.0107347
771.4	0.012654	0.0107645
771.6	0.0129453	0.0107944
771.8	0.0124897	0.0108243
772	0.0121828	0.0108541
772.2	0.0118935	0.010884
772.4	0.0116264	0.0109138
772.6	0.0114434	0.0109437
772.8	0.0107595	0.0109735
773	0.0107117	0.0110034
773.2	0.0108523	0.0110332
773.4	0.0108742	0.0110631
773.6	0.0109124	0.0110929
773.8	0.011496	0.0111228
774	0.0119664	0.0111526
774.2	0.0120669	0.0111825
774.4	0.012123	0.0112123
774.6	0.012357	0.0112421
774.8	0.0118685	0.011272
775	0.0119197	0.0113018
775.2	0.0122497	0.0113317
775.4	0.012294	0.0113615
775.6	0.0125325	0.0113913
775.8	0.0121871	0.0114211
776	0.0119437	0.011451
776.2	0.012177	0.0114808
776.4	0.0119917	0.0115106
776.6	0.0120119	0.0115405
776.8	0.0120252	0.0115703
777	0.012594	0.0116001
777.2	0.0128452	0.0116299
777.4	0.0131639	0.0116597
777.6	0.0136376	0.0116895
777.8	0.0136969	0.0117194
778	0.0141923	0.0117492
778.2	0.0137567	0.011779
778.4	0.0137558	0.0118088
778.6	0.0135599	0.0118386
778.8	0.0132077	0.0118684
779	0.0130825	0.0118982
779.2	0.0132159	0.011928
779.4	0.012834	0.0119578
779.6	0.0127146	0.0119876
779.8	0.0123479	0.0120174
780	0.0120063	0.0120472
780.2	0.0121551	0.012077
780.4	0.0116413	0.0121068
780.6	0.0118797	0.0121366
780.8	0.0117634	0.0121664
781	0.0119951	0.0121962
781.2	0.0120624	0.0122259
781.4	0.0125338	0.0122557
781.6	0.0129443	0.0122855
781.8	0.0125158	0.0123153
782	0.0128795	0.0123451
782.2	0.0126383	0.0123749
782.4	0.0127831	0.0124046
782.6	0.012398	0.0124344
782.8	0.0121973	0.0124642
783	0.0118291	0.012494
783.2	0.01199	0.0125237
783.4	0.0119034	0.0125535
783.6	0.0117683	0.0125833
783.8	0.0119627	0.012613
784	0.0120042	0.0126428
784.2	0.0119722	0.0126726
784.4	0.011928	0.0127023
784.6	0.0123248	0.0127321
784.8	0.0127827	0.0127618
785	0.0130098	0.0127916
785.2	0.0138978	0.0128214
785.4	0.0144377	0.0128511
785.6	0.0145838	0.0128808
785.8	0.0151875	0.0129106
786	0.0158263	0.0129403
786.2	0.0161414	0.0129701
786.4	0.0159096	0.0129998
786.6	0.0162828	0.0130296
786.8	0.0166171	0.0130593
787	0.0166286	0.0130891
787.2	0.016953	0.0131188
787.4	0.0166616	0.0131485
787.6	0.0158724	0.0131783
787.8	0.0162285	0.013208
788	0.0153295	0.0132377
788.2	0.014999	0.0132675
788.4	0.0151338	0.0132972
788.6	0.0148866	0.0133269
788.8	0.0150906	0.0133567
789	0.0146972	0.0133864
789.2	0.0146433	0.0134161
789.4	0.0144366	0.0134458
789.6	0.0143867	0.0134755
789.8	0.0148789	0.0135053
790	0.0149	0.013535
790.2	0.0149186	0.0135647
790.4	0.0150723	0.0135944
790.6	0.0155928	0.0136241
790.8	0.0153605	0.0136538
791	0.0148409	0.0136835
791.2	0.0146879	0.0137132
791.4	0.0142168	0.013743
791.6	0.0143873	0.0137727
791.8	0.01468	0.0138023
792	0.0141871	0.0138321
792.2	0.0147187	0.0138618
792.4	0.0147618	0.0138914
792.6	0.0143354	0.0139212
792.8	0.0147888	0.0139508
793	0.0143907	0.0139805
793.2	0.013946	0.0140102
793.4	0.0139993	0.0140399
793.6	0.0142309	0.0140696
793.8	0.0147252	0.0140993
794	0.0147623	0.014129
794.2	0.015111	0.0141587
794.4	0.0156728	0.0141883
794.6	0.0155691	0.014218
794.8	0.0154867	0.0142477
795	0.0156288	0.0142774
795.2	0.0160198	0.014307
795.4	0.0162289	0.0143367
795.6	0.0162315	0.0143664
795.8	0.0160002	0.0143961
796	0.0164117	0.0144257
796.2	0.0167071	0.0144554
796.4	0.0163427	0.0144851
796.6	0.0161506	0.0145147
796.8	0.016475	0.0145444
797	0.0155246	0.014574
797.2	0.0151838	0.0146037
797.4	0.0148708	0.0146334
797.6	0.0151218	0.014663
797.8	0.0151245	0.0146927
798	0.0147909	0.0147223
798.2	0.0153013	0.014752
798.4	0.0158992	0.0147816
798.6	0.0157348	0.0148113
798.8	0.0160394	0.0148409
799	0.0168795	0.0148706
799.2	0.0165166	0.0149002
799.4	0.0167194	0.0149298
799.6	0.0169835	0.0149595
799.8	0.0175111	0.0149891
800	0.0178952	0.0150188
800.2	0.0175364	0.0150484
800.4	0.0174373	0.015078
800.6	0.0175552	0.0151077
800.8	0.0169257	0.0151373
801	0.0162839	0.0151669
801.2	0.0160139	0.0151965
801.4	0.015896	0.0152262
801.6	0.0163	0.0152558
801.8	0.0162997	0.0152854
802	0.0162387	0.015315
802.2	0.0165536	0.0153447
802.4	0.0167251	0.0153743
802.6	0.0162722	0.0154039
802.8	0.0169765	0.0154335
803	0.0169811	0.0154631
803.2	0.0161226	0.0154927
803.4	0.016789	0.0155223
803.6	0.0167738	0.0155519
803.8	0.0166685	0.0155815
804	0.016874	0.0156112
804.2	0.0165695	0.0156408
804.4	0.0173522	0.0156704
804.6	0.0169833	0.0157
804.8	0.0165196	0.0157296
805	0.0168395	0.0157591
805.2	0.0168328	0.0157888
805.4	0.0173097	0.0158183
805.6	0.0175836	0.0158479
805.8	0.0179381	0.0158775
806	0.0178235	0.0159071
806.2	0.0177198	0.0159367
806.4	0.0179051	0.0159663
806.6	0.017746	0.0159959
806.8	0.0180211	0.0160255
807	0.0175322	0.016055
807.2	0.0169332	0.0160846
807.4	0.0175115	0.0161142
807.6	0.01691	0.0161438
807.8	0.0168256	0.0161733
808	0.0168824	0.0162029
808.2	0.0164788	0.0162325
808.4	0.0162563	0.0162621
808.6	0.0155427	0.0162916
808.8	0.0155866	0.0163212
809	0.0159491	0.0163508
809.2	0.0162214	0.0163803
809.4	0.0167547	0.0164099
809.6	0.0169926	0.0164394
809.8	0.0173859	0.016469
810	0.0175668	0.0164986
810.2	0.017884	0.0165281
810.4	0.0179288	0.0165577
810.6	0.0179708	0.0165872
810.8	0.0180215	0.0166168
811	0.0181155	0.0166463
811.2	0.0177166	0.0166759
811.4	0.018048	0.0167054
811.6	0.0176275	0.016735
811.8	0.0175688	0.0167645
812	0.0171827	0.016794
812.2	0.0167653	0.0168236
812.4	0.0161464	0.0168531
812.6	0.0161428	0.0168826
812.8	0.0161646	0.0169122
813	0.0160838	0.0169417
813.2	0.0164303	0.0169713
813.4	0.0163801	0.0170008
813.6	0.0161698	0.0170303
813.8	0.0169003	0.0170598
814	0.0173557	0.0170894
814.2	0.0176969	0.0171189
814.4	0.0176827	0.0171484
814.6	0.0184047	0.0171779
814.8	0.0187166	0.0172074
815	0.0192156	0.017237
815.2	0.0194846	0.0172665
815.4	0.0196728	0.017296
815.6	0.0194106	0.0173255
815.8	0.0194489	0.017355
816	0.0192607	0.0173845
816.2	0.0191938	0.017414
816.4	0.0185288	0.0174435
816.6	0.0181596	0.0174731
816.8	0.0178898	0.0175025
817	0.0175917	0.0175321
817.2	0.0175274	0.0175615
817.4	0.017041	0.0175911
817.6	0.0169532	0.0176205
817.8	0.017579	0.01765
818	0.0173367	0.0176795
818.2	0.0173753	0.017709
818.4	0.0178174	0.0177385
818.6	0.0182902	0.017768
818.8	0.0182079	0.0177975
819	0.0180161	0.017827
819.2	0.0181206	0.0178565
819.4	0.0179071	0.017886
819.6	0.0180069	0.0179154
819.8	0.0187305	0.0179449
820	0.0190232	0.0179744
820.2	0.0187173	0.0180039
820.4	0.0186193	0.0180333
820.6	0.0187408	0.0180628
820.8	0.0187611	0.0180923
821	0.0184969	0.0181217
821.2	0.0182652	0.0181512
821.4	0.018581	0.0181807
821.6	0.01848	0.0182102
821.8	0.0185433	0.0182396
822	0.0180506	0.0182691
822.2	0.0183423	0.0182985
822.4	0.0182635	0.018328
822.6	0.018058	0.0183575
822.8	0.0177874	0.0183869
823	0.017378	0.0184164
823.2	0.0172815	0.0184458
823.4	0.0173348	0.0184753
823.6	0.0174794	0.0185047
823.8	0.0177692	0.0185342
824	0.0174305	0.0185636
824.2	0.0170583	0.018593
824.4	0.0175583	0.0186225
824.6	0.0177181	0.0186519
824.8	0.0178726	0.0186814
825	0.0177519	0.0187108
825.2	0.0181643	0.0187402
825.4	0.0186322	0.0187697
825.6	0.0188011	0.0187991
825.8	0.0192024	0.0188285
826	0.0194883	0.018858
826.2	0.0200107	0.0188874
826.4	0.0200939	0.0189168
826.6	0.0204602	0.0189463
826.8	0.0200237	0.0189757
827	0.0196808	0.0190051
827.2	0.0197032	0.0190345
827.4	0.0194024	0.0190639
827.6	0.0191602	0.0190934
827.8	0.0190698	0.0191228
828	0.0187759	0.0191522
828.2	0.0190713	0.0191816
828.4	0.0194987	0.019211
828.6	0.0195168	0.0192404
828.8	0.019059	0.0192698
829	0.0185867	0.0192992
829.2	0.0193591	0.0193286
829.4	0.0194596	0.0193581
829.6	0.0201145	0.0193875
829.8	0.0204327	0.0194168
830	0.0207982	0.0194463
830.2	0.0209183	0.0194757
830.4	0.0213218	0.019505
830.6	0.0213485	0.0195344
830.8	0.0209858	0.0195638
831	0.0210907	0.0195932
831.2	0.0211332	0.0196226
831.4	0.0205871	0.019652
831.6	0.0211736	0.0196814
831.8	0.0213211	0.0197108
832	0.0212675	0.0197402
832.2	0.021064	0.0197695
832.4	0.0207803	0.0197989
832.6	0.0203786	0.0198283
832.8	0.0198164	0.0198577
833	0.0196663	0.019887
833.2	0.0195979	0.0199164
833.4	0.0191019	0.0199458
833.6	0.0191563	0.0199752
833.8	0.0191905	0.0200045
834	0.0195859	0.0200339
834.2	0.0196723	0.0200633
834.4	0.0198878	0.0200926
834.6	0.0200033	0.020122
834.8	0.020343	0.0201513
835	0.0206736	0.0201807
835.2	0.0209426	0.0202101
835.4	0.021056	0.0202394
835.6	0.0214127	0.0202688
835.8	0.0213841	0.0202981
836	0.021141	0.0203275
836.2	0.0213893	0.0203568
836.4	0.0218113	0.0203862
836.6	0.0215106	0.0204155
836.8	0.0211138	0.0204449
837	0.0212293	0.0204742
837.2	0.0210269	0.0205035
837.4	0.0206705	0.0205329
837.6	0.0208414	0.0205622
837.8	0.0211143	0.0205916
838	0.0213184	0.0206209
838.2	0.0212934	0.0206502
838.4	0.0209427	0.0206796
838.6	0.0212083	0.0207089
838.8	0.0215738	0.0207382
839	0.0214385	0.0207675
839.2	0.0216634	0.0207969
839.4	0.0215955	0.0208262
839.6	0.0214779	0.0208555
839.8	0.0216701	0.0208848
840	0.0214092	0.0209142
840.2	0.0214471	0.0209435
840.4	0.0212178	0.0209728
840.6	0.0206929	0.0210021
840.8	0.02077	0.0210314
841	0.0206464	0.0210607
841.2	0.0205681	0.02109
841.4	0.0202173	0.0211194
841.6	0.0206084	0.0211487
841.8	0.0208524	0.021178
842	0.0208468	0.0212073
842.2	0.0208272	0.0212366
842.4	0.0207331	0.0212659
842.6	0.0209678	0.0212952
842.8	0.02113	0.0213245
843	0.0213504	0.0213538
843.2	0.021525	0.0213831
843.4	0.0213434	0.0214124
843.6	0.0215092	0.0214416
843.8	0.021643	0.0214709
844	0.0219798	0.0215002
844.2	0.021797	0.0215295
844.4	0.0219029	0.0215588
844.6	0.0219378	0.0215881
844.8	0.0224572	0.0216174
845	0.0221095	0.0216466
845.2	0.0223288	0.0216759
845.4	0.0220647	0.0217052
845.6	0.0220191	0.0217345
845.8	0.0215285	0.0217637
846	0.0214511	0.021793
846.2	0.021391	0.0218223
846.4	0.021123	0.0218516
846.6	0.0211142	0.0218808
846.8	0.0211902	0.0219101
847	0.0213998	0.0219394
847.2	0.0215668	0.0219686
847.4	0.0216125	0.0219979
847.6	0.02228	0.0220271
847.8	0.0222759	0.0220564
848	0.0229185	0.0220857
848.2	0.0229347	0.0221149
848.4	0.0240578	0.0221442
848.6	0.0241774	0.0221734
848.8	0.0243152	0.0222027
849	0.0236394	0.0222319
849.2	0.0235983	0.0222612
849.4	0.0229623	0.0222904
849.6	0.0223786	0.0223197
849.8	0.0226998	0.0223489
850	0.0228912	0.0223781
850.2	0.022579	0.0224074
850.4	0.0226429	0.0224366
850.6	0.0232139	0.0224659
850.8	0.0230846	0.0224951
851	0.0231404	0.0225243
851.2	0.0233082	0.0225536
851.4	0.0231467	0.0225828
851.6	0.0232763	0.022612
851.8	0.0232616	0.0226412
852	0.0238419	0.0226705
852.2	0.0241124	0.0226997
852.4	0.0244579	0.0227289
852.6	0.0242087	0.0227581
852.8	0.0240498	0.0227874
853	0.0238466	0.0228166
853.2	0.0235463	0.0228458
853.4	0.0233159	0.022875
853.6	0.0229308	0.0229042
853.8	0.0228084	0.0229334
854	0.0222685	0.0229626
854.2	0.0221814	0.0229918
854.4	0.0224648	0.0230211
854.6	0.0221413	0.0230503
854.8	0.0218972	0.0230795
855	0.0221686	0.0231087
855.2	0.0222787	0.0231379
855.4	0.0221433	0.0231671
855.6	0.0226667	0.0231963
855.8	0.0227383	0.0232255
856	0.0230223	0.0232547
856.2	0.0231536	0.0232838
856.4	0.0231065	0.023313
856.6	0.0232739	0.0233422
856.8	0.0226766	0.0233714
857	0.0229455	0.0234006
857.2	0.0231062	0.0234298
857.4	0.0230354	0.023459
857.6	0.0223248	0.0234881
857.8	0.0219776	0.0235173
858	0.0219714	0.0235465
858.2	0.0224166	0.0235757
858.4	0.022858	0.0236049
858.6	0.0231593	0.023634
858.8	0.0236033	0.0236632
859	0.0241581	0.0236924
859.2	0.0240756	0.0237215
859.4	0.024202	0.0237507
859.6	0.0247365	0.0237799
859.8	0.0243173	0.023809
860	0.0246298	0.0238382
860.2	0.0241662	0.0238674
860.4	0.0240117	0.0238965
860.6	0.0241242	0.0239257
860.8	0.0239018	0.0239548
861	0.024284	0.023984
861.2	0.0243089	0.0240131
861.4	0.023858	0.0240423
861.6	0.0236703	0.0240714
861.8	0.0239797	0.0241006
862	0.024425	0.0241297
862.2	0.0253827	0.0241589
862.4	0.0254684	0.024188
862.6	0.0253463	0.0242172
862.8	0.0252249	0.0242463
863	0.025164	0.0242754
863.2	0.0249034	0.0243046
863.4	0.0248714	0.0243337
863.6	0.0249013	0.0243628
863.8	0.0243189	0.024392
864	0.024429	0.0244211
864.2	0.0240566	0.0244502
864.4	0.0239591	0.0244794
864.6	0.0239146	0.0245085
864.8	0.0237945	0.0245376
865	0.0238513	0.0245667
865.2	0.0237436	0.0245959
865.4	0.0238892	0.024625
865.6	0.024194	0.0246541
865.8	0.024606	0.0246832
866	0.0244145	0.0247123
866.2	0.0242358	0.0247415
866.4	0.0242985	0.0247706
866.6	0.0246111	0.0247997
866.8	0.0245738	0.0248288
867	0.0246502	0.0248579
867.2	0.0247622	0.024887
867.4	0.0246323	0.0249161
867.6	0.0246776	0.0249452
867.8	0.0244442	0.0249743
868	0.0247187	0.0250034
868.2	0.0247061	0.0250325
868.4	0.024669	0.0250616
868.6	0.0244148	0.0250907
868.8	0.0239993	0.0251198
869	0.0237549	0.0251489
869.2	0.0236141	0.025178
869.4	0.023666	0.0252071
869.6	0.0237251	0.0252362
869.8	0.0232949	0.0252652
870	0.0229104	0.0252943
870.2	0.0225319	0.0253234
870.4	0.0228677	0.0253525
870.6	0.0233118	0.0253816
870.8	0.0232515	0.0254106
871	0.0235494	0.0254397
871.2	0.0235235	0.0254688
871.4	0.0234642	0.0254979
871.6	0.0241801	0.0255269
871.8	0.0237748	0.025556
872	0.023921	0.0255851
872.2	0.0240389	0.0256141
872.4	0.0242311	0.0256432
872.6	0.0243195	0.0256723
872.8	0.0243884	0.0257013
873	0.0245462	0.0257304
873.2	0.0249687	0.0257595
873.4	0.0253443	0.0257885
873.6	0.0253067	0.0258176
873.8	0.0250106	0.0258466
874	0.0249135	0.0258757
874.2	0.0248035	0.0259047
874.4	0.0253921	0.0259338
874.6	0.0258617	0.0259628
874.8	0.025553	0.0259919
875	0.0254816	0.0260209
875.2	0.0250402	0.02605
875.4	0.0251398	0.026079
875.6	0.0251117	0.0261081
875.8	0.0248128	0.0261371
876	0.025348	0.0261661
876.2	0.0255705	0.0261952
876.4	0.025851	0.0262242
876.6	0.0259092	0.0262532
876.8	0.0259281	0.0262823
877	0.0260962	0.0263113
877.2	0.0267496	0.0263403
877.4	0.026804	0.0263693
877.6	0.0264756	0.0263984
877.8	0.0266925	0.0264274
878	0.0267353	0.0264564
878.2	0.0272598	0.0264854
878.4	0.0275769	0.0265145
878.6	0.0274333	0.0265435
878.8	0.027398	0.0265725
879	0.0273897	0.0266015
879.2	0.0270224	0.0266305
879.4	0.0274244	0.0266595
879.6	0.0273097	0.0266885
879.8	0.0275087	0.0267175
880	0.0272581	0.0267466
880.2	0.0268361	0.0267755
880.4	0.0264895	0.0268046
880.6	0.0264485	0.0268336
880.8	0.026278	0.0268626
881	0.0265179	0.0268916
881.2	0.0265614	0.0269206
881.4	0.026229	0.0269495
881.6	0.0263844	0.0269785
881.8	0.026207	0.0270075
882	0.0265625	0.0270365
882.2	0.026894	0.0270655
882.4	0.0274679	0.0270945
882.6	0.0278444	0.0271235
882.8	0.0277314	0.0271525
883	0.0279475	0.0271815
883.2	0.0278577	0.0272104
883.4	0.0282129	0.0272394
883.6	0.0279072	0.0272684
883.8	0.0272623	0.0272974
884	0.0271337	0.0273263
884.2	0.0265462	0.0273553
884.4	0.026011	0.0273843
884.6	0.0260937	0.0274133
884.8	0.025613	0.0274422
885	0.0257391	0.0274712
885.2	0.0251113	0.0275002
885.4	0.0251066	0.0275291
885.6	0.0252125	0.0275581
885.8	0.0249746	0.027587
886	0.0253805	0.027616
886.2	0.0258465	0.027645
886.4	0.0264061	0.0276739
886.6	0.0265101	0.0277029
886.8	0.026722	0.0277318
887	0.0277293	0.0277608
887.2	0.0281926	0.0277897
887.4	0.0286327	0.0278187
887.6	0.0286079	0.0278476
887.8	0.0284761	0.0278766
888	0.0287481	0.0279055
888.2	0.0283407	0.0279345
888.4	0.0278322	0.0279634
888.6	0.0276206	0.0279923
888.8	0.0273304	0.0280213
889	0.0270949	0.0280502
889.2	0.0266427	0.0280792
889.4	0.0264125	0.0281081
889.6	0.0266408	0.028137
889.8	0.0261646	0.0281659
890	0.0257096	0.0281949
890.2	0.0258364	0.0282238
890.4	0.0253833	0.0282527
890.6	0.0259597	0.0282816
890.8	0.0262179	0.0283106
891	0.0265951	0.0283395
891.2	0.0270799	0.0283684
891.4	0.0275339	0.0283973
891.6	0.0280151	0.0284263
891.8	0.0279859	0.0284552
892	0.0279105	0.0284841
892.2	0.0277776	0.028513
892.4	0.0276093	0.0285419
892.6	0.0279575	0.0285708
892.8	0.0280326	0.0285997
893	0.0279491	0.0286286
893.2	0.0281355	0.0286575
893.4	0.028566	0.0286864
893.6	0.0286766	0.0287153
893.8	0.0282422	0.0287442
894	0.0283001	0.0287731
894.2	0.0283328	0.028802
894.4	0.0280738	0.0288309
894.6	0.0288339	0.0288598
894.8	0.0288452	0.0288887
895	0.0288362	0.0289176
895.2	0.0295767	0.0289465
895.4	0.029763	0.0289754
895.6	0.0297027	0.0290042
895.8	0.0295247	0.0290331
896	0.0295724	0.029062
896.2	0.0297867	0.0290909
896.4	0.0300359	0.0291198
896.6	0.0301126	0.0291486
896.8	0.0298191	0.0291775
897	0.0297611	0.0292064
897.2	0.0300092	0.0292353
897.4	0.0303278	0.0292641
897.6	0.0300012	0.029293
897.8	0.0300884	0.0293219
898	0.029649	0.0293507
898.2	0.029604	0.0293796
898.4	0.0297197	0.0294085
898.6	0.0298589	0.0294373
898.8	0.0294469	0.0294662
899	0.0289412	0.029495
899.2	0.0294206	0.0295239
899.4	0.0287418	0.0295528
899.6	0.0290576	0.0295816
899.8	0.0288762	0.0296105
900	0.028904	0.0296393
900.2	0.0288651	0.0296682
900.4	0.0285616	0.029697
900.6	0.0282229	0.0297259
900.8	0.0278569	0.0297547
901	0.0283334	0.0297835
901.2	0.0286477	0.0298124
901.4	0.0286169	0.0298412
901.6	0.0285293	0.0298701
901.8	0.0282217	0.0298989
902	0.0280597	0.0299277
902.2	0.0285073	0.0299566
902.4	0.0286421	0.0299854
902.6	0.0287379	0.0300142
902.8	0.0290259	0.0300431
903	0.0294451	0.0300719
903.2	0.0296076	0.0301007
903.4	0.0288397	0.0301295
903.6	0.0294207	0.0301584
903.8	0.0286761	0.0301872
904	0.0284406	0.030216
904.2	0.0278929	0.0302448
904.4	0.0277899	0.0302736
904.6	0.0276748	0.0303025
904.8	0.0278219	0.0303313
905	0.0277978	0.0303601
905.2	0.0275449	0.0303889
905.4	0.0275252	0.0304177
905.6	0.0273664	0.0304465
905.8	0.0274459	0.0304753
906	0.0273193	0.0305041
906.2	0.027667	0.0305329
906.4	0.0277921	0.0305617
906.6	0.0283359	0.0305905
906.8	0.0287727	0.0306193
907	0.0289606	0.0306481
907.2	0.0290145	0.0306769
907.4	0.0292479	0.0307057
907.6	0.0297384	0.0307345
907.8	0.0294332	0.0307633
908	0.029727	0.0307921
908.2	0.0300297	0.0308209
908.4	0.0298906	0.0308496
908.6	0.0296966	0.0308784
908.8	0.0302449	0.0309072
909	0.0298982	0.030936
909.2	0.0301289	0.0309648
909.4	0.0299166	0.0309936
909.6	0.0302494	0.0310223
909.8	0.0302844	0.0310511
910	0.0297069	0.0310799
910.2	0.0298881	0.0311087
910.4	0.0295841	0.0311374
910.6	0.0295231	0.0311662
910.8	0.02965	0.031195
911	0.0296942	0.0312237
911.2	0.0295864	0.0312525
911.4	0.0295864	0.0312812
911.6	0.029242	0.03131
911.8	0.0291938	0.0313388
912	0.0291299	0.0313675
912.2	0.0290246	0.0313963
912.4	0.0290589	0.031425
912.6	0.0294393	0.0314538
912.8	0.0297352	0.0314825
913	0.0293261	0.0315113
913.2	0.0295319	0.03154
913.4	0.0295054	0.0315688
913.6	0.0297206	0.0315975
913.8	0.0292281	0.0316263
914	0.0291709	0.031655
914.2	0.0290725	0.0316838
914.4	0.0285522	0.0317125
914.6	0.0286067	0.0317412
914.8	0.0286966	0.03177
915	0.0283393	0.0317987
915.2	0.027929	0.0318274
915.4	0.0279745	0.0318562
915.6	0.028233	0.0318849
915.8	0.0281131	0.0319136
916	0.0287263	0.0319424
916.2	0.0291874	0.0319711
916.4	0.0299973	0.0319998
916.6	0.0301398	0.0320285
916.8	0.0308546	0.0320573
917	0.0312801	0.032086
917.2	0.0316112	0.0321147
917.4	0.031624	0.0321434
917.6	0.0316089	0.0321721
917.8	0.0319318	0.0322008
918	0.0318184	0.0322295
918.2	0.0317992	0.0322583
918.4	0.0313195	0.032287
918.6	0.0315388	0.0323157
918.8	0.0315819	0.0323444
919	0.0307189	0.0323731
919.2	0.0299599	0.0324018
919.4	0.0296386	0.0324305
919.6	0.029175	0.0324592
919.8	0.0287724	0.0324879
920	0.0293083	0.0325166
920.2	0.0293271	0.0325453
920.4	0.0300185	0.032574
920.6	0.0302888	0.0326026
920.8	0.0310193	0.0326313
921	0.0308588	0.03266
921.2	0.0310717	0.0326887
921.4	0.0313506	0.0327174
921.6	0.0315867	0.0327461
921.8	0.0318107	0.0327748
922	0.0315583	0.0328034
922.2	0.0318322	0.0328321
922.4	0.031122	0.0328608
922.6	0.0315006	0.0328895
922.8	0.0313083	0.0329182
923	0.0302182	0.0329468
923.2	0.0299283	0.0329755
923.4	0.0296492	0.0330042
923.6	0.0297336	0.0330328
923.8	0.0301304	0.0330615
924	0.0304228	0.0330902
924.2	0.0305123	0.0331188
924.4	0.0311657	0.0331475
924.6	0.0309543	0.0331762
924.8	0.0313115	0.0332048
925	0.0312722	0.0332335
925.2	0.0316416	0.0332621
925.4	0.0319968	0.0332908
925.6	0.0326649	0.0333194
925.8	0.0328575	0.0333481
926	0.0327469	0.0333767
926.2	0.0328362	0.0334054
926.4	0.0322404	0.033434
926.6	0.0324657	0.0334627
926.8	0.0323671	0.0334913
927	0.0320845	0.03352
927.2	0.0319923	0.0335486
927.4	0.0318818	0.0335773
927.6	0.0318571	0.0336059
927.8	0.031591	0.0336345
928	0.0312164	0.0336632
928.2	0.0308347	0.0336918
928.4	0.0307565	0.0337204
928.6	0.0299634	0.0337491
928.8	0.0300893	0.0337777
929	0.0304578	0.0338063
929.2	0.0309566	0.0338349
929.4	0.0313886	0.0338636
929.6	0.0317395	0.0338922
929.8	0.0314701	0.0339208
930	0.0314429	0.0339494
930.2	0.0318177	0.033978
930.4	0.0322391	0.0340066
930.6	0.032639	0.0340353
930.8	0.0327637	0.0340639
931	0.0329319	0.0340925
931.2	0.033977	0.0341211
931.4	0.033735	0.0341497
931.6	0.0335637	0.0341783
931.8	0.0332377	0.0342069
932	0.0332326	0.0342355
932.2	0.0331875	0.0342641
932.4	0.0329538	0.0342927
932.6	0.0331265	0.0343213
932.8	0.0335579	0.0343499
933	0.0340688	0.0343785
933.2	0.0340474	0.0344071
933.4	0.0339816	0.0344357
933.6	0.0338499	0.0344643
933.8	0.0339178	0.0344929
934	0.0342941	0.0345215
934.2	0.0343643	0.0345501
934.4	0.0346493	0.0345787
934.6	0.0342185	0.0346072
934.8	0.0342457	0.0346358
935	0.0345922	0.0346644
935.2	0.0349812	0.034693
935.4	0.0339156	0.0347215
935.6	0.0341789	0.0347501
935.8	0.0342201	0.0347787
936	0.0348634	0.0348073
936.2	0.0346175	0.0348359
936.4	0.0347529	0.0348644
936.6	0.0350166	0.034893
936.8	0.0352107	0.0349216
937	0.0350836	0.0349501
937.2	0.0346476	0.0349787
937.4	0.0344804	0.0350072
937.6	0.0341534	0.0350358
937.8	0.0341241	0.0350644
938	0.0341407	0.0350929
938.2	0.0337529	0.0351215
938.4	0.0335001	0.03515
938.6	0.0325887	0.0351786
938.8	0.032433	0.0352071
939	0.0323615	0.0352357
939.2	0.0320116	0.0352642
939.4	0.03141	0.0352928
939.6	0.0318252	0.0353213
939.8	0.0314234	0.0353499
940	0.0308282	0.0353784
940.2	0.0309067	0.035407
940.4	0.0313674	0.0354355
940.6	0.0312387	0.035464
940.8	0.0312407	0.0354926
941	0.0311961	0.0355211
941.2	0.0311588	0.0355496
941.4	0.0315902	0.0355782
941.6	0.0319339	0.0356067
941.8	0.0327228	0.0356352
942	0.0326116	0.0356638
942.2	0.0326093	0.0356923
942.4	0.0323614	0.0357208
942.6	0.0326757	0.0357493
942.8	0.0325317	0.0357778
943	0.0327658	0.0358064
943.2	0.0322442	0.0358349
943.4	0.0323517	0.0358634
943.6	0.0329411	0.0358919
943.8	0.0328327	0.0359204
944	0.0329228	0.0359489
944.2	0.033574	0.0359775
944.4	0.0334716	0.036006
944.6	0.0332126	0.0360345
944.8	0.0331873	0.036063
945	0.0335261	0.0360915
945.2	0.0339953	0.03612
945.4	0.0340351	0.0361485
945.6	0.0340058	0.036177
945.8	0.033913	0.0362055
946	0.0335372	0.036234
946.2	0.0336966	0.0362625
946.4	0.0338913	0.036291
946.6	0.0344884	0.0363195
946.8	0.034253	0.0363479
947	0.0343495	0.0363764
947.2	0.0342081	0.0364049
947.4	0.0351977	0.0364334
947.6	0.0353196	0.0364619
947.8	0.0356321	0.0364904
948	0.0353716	0.0365188
948.2	0.0349215	0.0365473
948.4	0.0345307	0.0365758
948.6	0.0344828	0.0366043
948.8	0.0345784	0.0366328
949	0.0346158	0.0366612
949.2	0.0352954	0.0366897
949.4	0.0348168	0.0367182
949.6	0.0343371	0.0367466
949.8	0.0341616	0.0367751
950	0.0343912	0.0368036
950.2	0.0342807	0.036832
950.4	0.03472	0.0368605
950.6	0.034888	0.036889
950.8	0.0350676	0.0369174
951	0.0346396	0.0369459
951.2	0.0350617	0.0369743
951.4	0.0353405	0.0370028
951.6	0.0347448	0.0370313
951.8	0.0349173	0.0370597
952	0.034549	0.0370882
952.2	0.0339652	0.0371166
952.4	0.0334645	0.037145
952.6	0.0337672	0.0371735
952.8	0.0334509	0.0372019
953	0.0329991	0.0372304
953.2	0.0336291	0.0372588
953.4	0.0333659	0.0372873
953.6	0.0334264	0.0373157
953.8	0.0339764	0.0373441
954	0.034404	0.0373726
954.2	0.0345405	0.037401
954.4	0.0353053	0.0374294
954.6	0.0358496	0.0374579
954.8	0.0361791	0.0374863
955	0.0360355	0.0375147
955.2	0.0362945	0.0375431
955.4	0.0364206	0.0375716
955.6	0.0365247	0.0376
955.8	0.0370665	0.0376284
956	0.0372028	0.0376568
956.2	0.0368144	0.0376853
956.4	0.036758	0.0377137
956.6	0.0363408	0.0377421
956.8	0.0360217	0.0377705
957	0.0357455	0.0377989
957.2	0.0357901	0.0378273
957.4	0.0356353	0.0378557
957.6	0.0351691	0.0378841
957.8	0.0350598	0.0379126
958	0.0346533	0.037941
958.2	0.0344225	0.0379694
958.4	0.0343418	0.0379978
958.6	0.0343405	0.0380262
958.8	0.0344987	0.0380546
959	0.0348026	0.0380829
959.2	0.0352385	0.0381114
959.4	0.0358597	0.0381397
959.6	0.0362072	0.0381681
959.8	0.0370297	0.0381965
960	0.0369889	0.0382249
960.2	0.0369477	0.0382533
960.4	0.0373586	0.0382817
960.6	0.0371473	0.0383101
960.8	0.0374304	0.0383385
961	0.0369743	0.0383668
961.2	0.0366507	0.0383952
961.4	0.0368286	0.0384236
961.6	0.0367035	0.038452
961.8	0.0370681	0.0384804
962	0.0369457	0.0385087
962.2	0.0371431	0.0385371
962.4	0.0370023	0.0385655
962.6	0.03752	0.0385938
962.8	0.0379184	0.0386222
963	0.0378543	0.0386506
963.2	0.0373123	0.0386789
963.4	0.0375241	0.0387073
963.6	0.0377607	0.0387357
963.8	0.0379442	0.038764
964	0.0378117	0.0387924
964.2	0.0376391	0.0388207
964.4	0.0386002	0.0388491
964.6	0.0386231	0.0388775
964.8	0.0384481	0.0389058
965	0.0381997	0.0389342
965.2	0.0385972	0.0389625
965.4	0.0387553	0.0389909
965.6	0.0385592	0.0390192
965.8	0.0385658	0.0390475
966	0.038052	0.0390759
966.2	0.0382131	0.0391042
966.4	0.0376708	0.0391326
966.6	0.0370962	0.0391609
966.8	0.036674	0.0391892
967	0.0361201	0.0392176
967.2	0.0361408	0.0392459
967.4	0.0367589	0.0392742
967.6	0.0369171	0.0393026
967.8	0.0372115	0.0393309
968	0.0373257	0.0393592
968.2	0.037328	0.0393876
968.4	0.0380239	0.0394159
968.6	0.037936	0.0394442
968.8	0.0377601	0.0394725
969	0.0377792	0.0395009
969.2	0.0380213	0.0395292
969.4	0.0380969	0.0395575
969.6	0.0377336	0.0395858
969.8	0.037728	0.0396141
970	0.0372254	0.0396424
970.2	0.037065	0.0396707
970.4	0.0360478	0.0396991
970.6	0.0357384	0.0397274
970.8	0.0358481	0.0397557
971	0.0357927	0.039784
971.2	0.0363701	0.0398123
971.4	0.0362498	0.0398406
971.6	0.0365281	0.0398689
971.8	0.0372932	0.0398972
972	0.0371341	0.0399255
972.2	0.0374821	0.0399538
972.4	0.0376971	0.0399821
972.6	0.037968	0.0400104
972.8	0.0381051	0.0400387
973	0.0379379	0.0400669
973.2	0.0377572	0.0400952
973.4	0.0380648	0.0401235
973.6	0.0374051	0.0401518
973.8	0.0375388	0.0401801
974	0.0373968	0.0402084
974.2	0.0368544	0.0402367
974.4	0.0365692	0.0402649
974.6	0.0369619	0.0402932
974.8	0.0368479	0.0403215
975	0.0369763	0.0403498
975.2	0.0372071	0.040378
975.4	0.0370871	0.0404063
975.6	0.0372988	0.0404346
975.8	0.0373846	0.0404629
976	0.0373553	0.0404911
976.2	0.0375013	0.0405194
976.4	0.0378928	0.0405477
976.6	0.0380902	0.0405759
976.8	0.0383169	0.0406042
977	0.0384579	0.0406324
977.2	0.0386148	0.0406607
977.4	0.0386659	0.040689
977.6	0.0388943	0.0407172
977.8	0.0387928	0.0407455
978	0.0387905	0.0407737
978.2	0.0384709	0.040802
978.4	0.038308	0.0408302
978.6	0.0387942	0.0408585
978.8	0.0384661	0.0408867
979	0.038106	0.040915
979.2	0.038411	0.0409432
979.4	0.0389257	0.0409714
979.6	0.0386075	0.0409997
979.8	0.0388398	0.0410279
980	0.0397284	0.0410562
980.2	0.0399008	0.0410844
980.4	0.0402999	0.0411126
980.6	0.0402562	0.0411409
980.8	0.0407913	0.0411691
981	0.0406772	0.0411973
981.2	0.0400861	0.0412255
981.4	0.0395228	0.0412538
981.6	0.0396217	0.041282
981.8	0.0384977	0.0413102
982	0.0384076	0.0413384
982.2	0.0379579	0.0413667
982.4	0.037644	0.0413949
982.6	0.0381041	0.0414231
982.8	0.0382493	0.0414513
983	0.0381432	0.0414795
983.2	0.0395763	0.0415078
983.4	0.039583	0.041536
983.6	0.0395459	0.0415642
983.8	0.0399055	0.0415924
984	0.0402021	0.0416206
984.2	0.0399885	0.0416488
984.4	0.0399356	0.041677
984.6	0.0402356	0.0417052
984.8	0.0405749	0.0417334
985	0.0404929	0.0417616
985.2	0.04048	0.0417898
985.4	0.0402722	0.041818
985.6	0.0404669	0.0418462
985.8	0.0399989	0.0418744
986	0.0403381	0.0419026
986.2	0.0402983	0.0419308
986.4	0.040449	0.041959
986.6	0.0406296	0.0419871
986.8	0.0410251	0.0420153
987	0.0410427	0.0420435
987.2	0.0415277	0.0420717
987.4	0.0411134	0.0420999
987.6	0.0413363	0.0421281
987.8	0.0407041	0.0421562
988	0.040281	0.0421844
988.2	0.039968	0.0422126
988.4	0.0395878	0.0422408
988.6	0.0394565	0.0422689
988.8	0.0388906	0.0422971
989	0.0389829	0.0423253
989.2	0.038541	0.0423534
989.4	0.0380456	0.0423816
989.6	0.0379948	0.0424098
989.8	0.037905	0.0424379
990	0.0380033	0.0424661
990.2	0.0379758	0.0424942
990.4	0.0384196	0.0425224
990.6	0.038655	0.0425506
990.8	0.039014	0.0425787
991	0.0395488	0.0426069
991.2	0.0400761	0.042635
991.4	0.040197	0.0426632
991.6	0.0401741	0.0426913
991.8	0.039739	0.0427195
992	0.0391987	0.0427476
992.2	0.039156	0.0427758
992.4	0.0387649	0.0428039
992.6	0.038626	0.042832
992.8	0.0387952	0.0428602
993	0.0392446	0.0428883
993.2	0.0389349	0.0429165
993.4	0.0385735	0.0429446
993.6	0.0386472	0.0429727
993.8	0.0388687	0.0430009
994	0.0391598	0.043029
994.2	0.0396735	0.0430571
994.4	0.0402129	0.0430852
994.6	0.0402959	0.0431134
994.8	0.0405482	0.0431415
995	0.0412059	0.0431696
995.2	0.0408938	0.0431978
995.4	0.0402259	0.0432259
995.6	0.0398383	0.043254
995.8	0.0394291	0.0432821
996	0.0387326	0.0433102
996.2	0.0390557	0.0433383
996.4	0.0389903	0.0433665
996.6	0.0389645	0.0433946
996.8	0.039166	0.0434227
997	0.0389838	0.0434508
997.2	0.0382768	0.0434789
997.4	0.038007	0.043507
997.6	0.0379545	0.0435351
997.8	0.0376546	0.0435632
998	0.0380173	0.0435913
998.2	0.0388464	0.0436194
998.4	0.0394256	0.0436475
998.6	0.0391358	0.0436756
998.8	0.0394275	0.0437037
999	0.0398041	0.0437318
999.2	0.0397368	0.0437599
999.4	0.039669	0.043788
999.6	0.039564	0.0438161
999.8	0.0394138	0.0438441
1000	0.039307	0.0438722
1000.2	0.0397698	0.0439003
1000.4	0.0397007	0.0439284
1000.6	0.0399863	0.0439565
1000.8	0.0404157	0.0439845
1001	0.0404617	0.0440126
1001.2	0.0398201	0.0440407
1001.4	0.0399861	0.0440688
1001.6	0.0394349	0.0440969
1001.8	0.0390808	0.0441249
1002	0.0397384	0.044153
1002.2	0.0400498	0.0441811
1002.4	0.0399506	0.0442091
1002.6	0.0394628	0.0442372
1002.8	0.03988	0.0442653
1003	0.0403738	0.0442933
1003.2	0.0406384	0.0443214
1003.4	0.0406605	0.0443494
1003.6	0.0407366	0.0443775
1003.8	0.0405807	0.0444056
1004	0.0409264	0.0444336
1004.2	0.0416521	0.0444617
1004.4	0.0420253	0.0444897
1004.6	0.0424328	0.0445178
1004.8	0.0424887	0.0445458
1005	0.0422704	0.0445739
1005.2	0.041936	0.0446019
1005.4	0.0419051	0.04463
1005.6	0.0412187	0.044658
1005.8	0.0415723	0.0446861
1006	0.041549	0.0447141
1006.2	0.0414897	0.0447421
1006.4	0.0415754	0.0447702
1006.6	0.0415114	0.0447982
1006.8	0.0414715	0.0448262
1007	0.0417698	0.0448543
1007.2	0.042134	0.0448823
1007.4	0.0420444	0.0449103
1007.6	0.0419134	0.0449384
1007.8	0.0414908	0.0449664
1008	0.0415199	0.0449944
1008.2	0.0417452	0.0450224
1008.4	0.0413689	0.0450505
1008.6	0.0410252	0.0450785
1008.8	0.0405943	0.0451065
1009	0.0403321	0.0451345
1009.2	0.0404796	0.0451625
1009.4	0.040628	0.0451906
1009.6	0.0407249	0.0452186
1009.8	0.0414104	0.0452466
1010	0.0415972	0.0452746
1010.2	0.0418581	0.0453026
1010.4	0.0423209	0.0453306
1010.6	0.042106	0.0453586
1010.8	0.0418317	0.0453866
1011	0.0421116	0.0454146
1011.2	0.0427993	0.0454426
1011.4	0.0423721	0.0454706
1011.6	0.0422361	0.0454986
1011.8	0.042066	0.0455266
1012	0.0419052	0.0455546
1012.2	0.042164	0.0455826
1012.4	0.0413524	0.0456106
1012.6	0.0410144	0.0456386
1012.8	0.0409232	0.0456666
1013	0.0411554	0.0456946
1013.2	0.0412061	0.0457226
1013.4	0.0410369	0.0457505
1013.6	0.0406716	0.0457785
1013.8	0.0408135	0.0458065
1014	0.0409232	0.0458345
1014.2	0.0405417	0.0458625
1014.4	0.0406551	0.0458904
1014.6	0.040289	0.0459184
1014.8	0.0403197	0.0459464
1015	0.0404625	0.0459744
1015.2	0.0406575	0.0460023
1015.4	0.0401502	0.0460303
1015.6	0.0403832	0.0460583
1015.8	0.0405286	0.0460862
1016	0.0405171	0.0461142
1016.2	0.040831	0.0461422
1016.4	0.0410061	0.0461701
1016.6	0.0416573	0.0461981
1016.8	0.0419233	0.046226
1017	0.0422053	0.046254
1017.2	0.0424123	0.046282
1017.4	0.0421842	0.0463099
1017.6	0.0421836	0.0463379
1017.8	0.0424882	0.0463658
1018	0.0423164	0.0463938
1018.2	0.0421864	0.0464217
1018.4	0.0423695	0.0464497
1018.6	0.0422807	0.0464776
1018.8	0.0418512	0.0465056
1019	0.0416546	0.0465335
1019.2	0.0411085	0.0465614
1019.4	0.0406075	0.0465894
1019.6	0.0403736	0.0466173
1019.8	0.0399895	0.0466453
1020	0.0397446	0.0466732
1020.2	0.0395366	0.0467011
1020.4	0.0399666	0.0467291
1020.6	0.0401418	0.046757
1020.8	0.0407825	0.0467849
1021	0.0414482	0.0468129
1021.2	0.0418371	0.0468408
1021.4	0.0421459	0.0468687
1021.6	0.0426093	0.0468966
1021.8	0.0429504	0.0469246
1022	0.0431037	0.0469525
1022.2	0.0433957	0.0469804
1022.4	0.0436972	0.0470083
1022.6	0.0438699	0.0470362
1022.8	0.04368	0.0470641
1023	0.0439312	0.0470921
1023.2	0.0433784	0.04712
1023.4	0.0426888	0.0471479
1023.6	0.0422623	0.0471758
1023.8	0.0417134	0.0472037
1024	0.0415903	0.0472316
1024.2	0.0413566	0.0472595
1024.4	0.0415628	0.0472874
1024.6	0.0418363	0.0473153
1024.8	0.0420255	0.0473432
1025	0.0422604	0.0473711
1025.2	0.0424238	0.047399
1025.4	0.042776	0.0474269
1025.6	0.0425764	0.0474548
1025.8	0.0429609	0.0474827
1026	0.0431019	0.0475106
1026.2	0.0432693	0.0475385
1026.4	0.0433896	0.0475663
1026.6	0.0438597	0.0475942
1026.8	0.0439494	0.0476221
1027	0.0440494	0.04765
1027.2	0.0435699	0.0476779
1027.4	0.0431093	0.0477057
1027.6	0.0429814	0.0477336
1027.8	0.0430145	0.0477615
1028	0.0432876	0.0477894
1028.2	0.0430623	0.0478172
1028.4	0.0429049	0.0478451
1028.6	0.0433928	0.047873
1028.8	0.043127	0.0479009
1029	0.0433983	0.0479287
1029.2	0.0432374	0.0479566
1029.4	0.0436755	0.0479845
1029.6	0.0437831	0.0480123
1029.8	0.0443919	0.0480402
1030	0.0447868	0.0480681
1030.2	0.0449876	0.0480959
1030.4	0.0451301	0.0481238
1030.6	0.0456226	0.0481516
1030.8	0.0456787	0.0481795
1031	0.0459227	0.0482073
1031.2	0.0456578	0.0482352
1031.4	0.0451855	0.048263
1031.6	0.045061	0.0482909
1031.8	0.0454886	0.0483187
1032	0.0450883	0.0483466
1032.2	0.0447685	0.0483744
1032.4	0.0443257	0.0484023
1032.6	0.0443219	0.0484301
1032.8	0.0438013	0.0484579
1033	0.0434367	0.0484858
1033.2	0.0432949	0.0485136
1033.4	0.0432959	0.0485414
1033.6	0.0428734	0.0485693
1033.8	0.0430975	0.0485971
1034	0.04366	0.0486249
1034.2	0.0436432	0.0486528
1034.4	0.04397	0.0486806
1034.6	0.0444079	0.0487084
1034.8	0.0452161	0.0487363
1035	0.0454652	0.0487641
1035.2	0.0449457	0.0487919
1035.4	0.0446542	0.0488197
1035.6	0.0450042	0.0488475
1035.8	0.045184	0.0488753
1036	0.0449942	0.0489032
1036.2	0.0449153	0.048931
1036.4	0.0450655	0.0489588
1036.6	0.0450053	0.0489866
1036.8	0.0448836	0.0490144
1037	0.0440911	0.0490422
1037.2	0.0436914	0.04907
1037.4	0.0431804	0.0490978
1037.6	0.0428033	0.0491256
1037.8	0.0426519	0.0491534
1038	0.0422138	0.0491812
1038.2	0.0418623	0.049209
1038.4	0.0415992	0.0492368
1038.6	0.0415757	0.0492646
1038.8	0.0416468	0.0492924
1039	0.0411308	0.0493202
1039.2	0.0412604	0.049348
1039.4	0.0411092	0.0493758
1039.6	0.0417682	0.0494036
1039.8	0.0421694	0.0494314
1040	0.0423483	0.0494592
1040.2	0.0428825	0.0494869
1040.4	0.0427499	0.0495147
1040.6	0.0423313	0.0495425
1040.8	0.0425211	0.0495703
1041	0.0423591	0.0495981
1041.2	0.042379	0.0496258
1041.4	0.0427606	0.0496536
1041.6	0.0428222	0.0496814
1041.8	0.042491	0.0497092
1042	0.0426271	0.0497369
1042.2	0.0430399	0.0497647
1042.4	0.0428673	0.0497925
1042.6	0.0429888	0.0498202
1042.8	0.0434617	0.049848
1043	0.0437698	0.0498758
1043.2	0.0441952	0.0499035
1043.4	0.0442036	0.0499313
1043.6	0.0444289	0.049959
1043.8	0.0445978	0.0499868
1044	0.0445207	0.0500146
1044.2	0.0447159	0.0500423
1044.4	0.0439614	0.0500701
1044.6	0.0438686	0.0500978
1044.8	0.0441406	0.0501256
1045	0.0440886	0.0501533
1045.2	0.0438948	0.0501811
1045.4	0.0441494	0.0502088
1045.6	0.0440743	0.0502365
1045.8	0.0438183	0.0502643
1046	0.0443976	0.050292
1046.2	0.0443953	0.0503198
1046.4	0.0445585	0.0503475
1046.6	0.0444681	0.0503753
1046.8	0.0449269	0.050403
1047	0.0447009	0.0504307
1047.2	0.0452196	0.0504585
1047.4	0.0452037	0.0504862
1047.6	0.0450421	0.0505139
1047.8	0.0450965	0.0505416
1048	0.0447608	0.0505694
1048.2	0.0448323	0.0505971
1048.4	0.0444666	0.0506248
1048.6	0.0439541	0.0506525
1048.8	0.0437535	0.0506803
1049	0.0437096	0.050708
1049.2	0.0439456	0.0507357
1049.4	0.0444126	0.0507634
1049.6	0.0442398	0.0507911
1049.8	0.0444864	0.0508188
1050	0.0450622	0.0508465
1050.2	0.0451988	0.0508743
1050.4	0.0455318	0.050902
1050.6	0.0455784	0.0509297
1050.8	0.0460401	0.0509574
1051	0.0460038	0.0509851
1051.2	0.0466764	0.0510128
1051.4	0.0467756	0.0510405
1051.6	0.0468748	0.0510682
1051.8	0.0462934	0.0510959
1052	0.0459047	0.0511236
1052.2	0.0458581	0.0511513
1052.4	0.0451631	0.051179
1052.6	0.0451886	0.0512066
1052.8	0.0451279	0.0512343
1053	0.0450568	0.051262
1053.2	0.0456996	0.0512897
1053.4	0.0453321	0.0513174
1053.6	0.0455253	0.0513451
1053.8	0.0458471	0.0513728
1054	0.0459818	0.0514004
1054.2	0.0461322	0.0514281
1054.4	0.0462878	0.0514558
1054.6	0.0463118	0.0514835
1054.8	0.046319	0.0515111
1055	0.0460316	0.0515388
1055.2	0.0467271	0.0515665
1055.4	0.0467742	0.0515942
1055.6	0.0464428	0.0516218
1055.8	0.0464153	0.0516495
1056	0.0463565	0.0516772
1056.2	0.0466435	0.0517048
1056.4	0.0464793	0.0517325
1056.6	0.0464011	0.0517602
1056.8	0.0460904	0.0517878
1057	0.0455769	0.0518155
1057.2	0.0457072	0.0518431
1057.4	0.0452981	0.0518708
1057.6	0.0459364	0.0518984
1057.8	0.0460822	0.0519261
1058	0.0459105	0.0519538
1058.2	0.0462391	0.0519814
1058.4	0.0461887	0.0520091
1058.6	0.0455007	0.0520367
1058.8	0.0452396	0.0520644
1059	0.0451403	0.052092
1059.2	0.0454473	0.0521196
1059.4	0.045437	0.0521473
1059.6	0.046304	0.0521749
1059.8	0.0470682	0.0522026
1060	0.0468332	0.0522302
1060.2	0.047055	0.0522578
1060.4	0.0467721	0.0522855
1060.6	0.0462166	0.0523131
1060.8	0.0459179	0.0523407
1061	0.0455065	0.0523684
1061.2	0.0456939	0.052396
1061.4	0.0457699	0.0524236
1061.6	0.0468477	0.0524512
1061.8	0.0470223	0.0524789
1062	0.0468941	0.0525065
1062.2	0.0471377	0.0525341
1062.4	0.0469377	0.0525617
1062.6	0.0465559	0.0525893
1062.8	0.0467213	0.052617
1063	0.0469824	0.0526446
1063.2	0.047773	0.0526722
1063.4	0.0484935	0.0526998
1063.6	0.0490698	0.0527274
1063.8	0.0491877	0.052755
1064	0.0485552	0.0527826
1064.2	0.0483938	0.0528102
1064.4	0.0479758	0.0528378
1064.6	0.0476765	0.0528654
1064.8	0.0473864	0.052893
1065	0.0479596	0.0529206
1065.2	0.0481358	0.0529482
1065.4	0.0481436	0.0529758
1065.6	0.0489049	0.0530034
1065.8	0.0485895	0.053031
1066	0.0483003	0.0530586
1066.2	0.0481864	0.0530862
1066.4	0.0486715	0.0531138
1066.6	0.048698	0.0531414
1066.8	0.0489962	0.0531689
1067	0.0492271	0.0531965
1067.2	0.0496412	0.0532241
1067.4	0.0494951	0.0532517
1067.6	0.0496852	0.0532793
1067.8	0.0493489	0.0533069
1068	0.0485458	0.0533344
1068.2	0.0482205	0.053362
1068.4	0.0478625	0.0533896
1068.6	0.0477863	0.0534172
1068.8	0.0474708	0.0534447
1069	0.0473921	0.0534723
1069.2	0.0470926	0.0534999
1069.4	0.0471294	0.0535274
1069.6	0.0473331	0.053555
1069.8	0.0469024	0.0535826
1070	0.046326	0.0536101
1070.2	0.0465257	0.0536377
1070.4	0.0467951	0.0536652
1070.6	0.0466954	0.0536928
1070.8	0.0466498	0.0537204
1071	0.0466797	0.0537479
1071.2	0.0466162	0.0537755
1071.4	0.0468243	0.053803
1071.6	0.0469882	0.0538306
1071.8	0.0469203	0.0538581
1072	0.0468761	0.0538857
1072.2	0.0468815	0.0539132
1072.4	0.046994	0.0539408
1072.6	0.0469602	0.0539683
1072.8	0.0470238	0.0539958
1073	0.0472372	0.0540234
1073.2	0.0478624	0.0540509
1073.4	0.048015	0.0540785
1073.6	0.0477216	0.054106
1073.8	0.0475014	0.0541335
1074	0.0471779	0.0541611
1074.2	0.0474525	0.0541886
1074.4	0.0473769	0.0542161
1074.6	0.0471497	0.0542437
1074.8	0.0469244	0.0542712
1075	0.0466905	0.0542987
1075.2	0.0464435	0.0543262
1075.4	0.046991	0.0543538
1075.6	0.0467958	0.0543813
1075.8	0.0470955	0.0544088
1076	0.0469942	0.0544363
1076.2	0.0470005	0.0544638
1076.4	0.0474067	0.0544914
1076.6	0.0473956	0.0545189
1076.8	0.0475652	0.0545464
1077	0.0476195	0.0545739
1077.2	0.0478782	0.0546014
1077.4	0.0478695	0.0546289
1077.6	0.0482056	0.0546564
1077.8	0.0484711	0.0546839
1078	0.0484339	0.0547114
1078.2	0.0484375	0.0547389
1078.4	0.0485315	0.0547664
1078.6	0.0482549	0.0547939
1078.8	0.0484376	0.0548214
1079	0.0480486	0.0548489
1079.2	0.048387	0.0548764
1079.4	0.0480495	0.0549039
1079.6	0.0477512	0.0549314
1079.8	0.0482762	0.0549589
1080	0.0486335	0.0549864
1080.2	0.0485559	0.0550139
1080.4	0.0487148	0.0550413
1080.6	0.0486516	0.0550688
1080.8	0.0491911	0.0550963
1081	0.0496335	0.0551238
1081.2	0.0501569	0.0551513
1081.4	0.0506276	0.0551787
1081.6	0.0505086	0.0552062
1081.8	0.0504902	0.0552337
1082	0.0505323	0.0552612
1082.2	0.0501327	0.0552886
1082.4	0.0500834	0.0553161
1082.6	0.049747	0.0553436
1082.8	0.0497581	0.055371
1083	0.0495669	0.0553985
1083.2	0.0493779	0.055426
1083.4	0.0489575	0.0554534
1083.6	0.0495325	0.0554809
1083.8	0.0498137	0.0555084
1084	0.0496243	0.0555358
1084.2	0.0491926	0.0555633
1084.4	0.0495953	0.0555907
1084.6	0.0501981	0.0556182
1084.8	0.0504123	0.0556456
1085	0.0506431	0.0556731
1085.2	0.0511022	0.0557006
1085.4	0.0509662	0.055728
1085.6	0.0509669	0.0557554
1085.8	0.0513732	0.0557829
1086	0.0511529	0.0558103
1086.2	0.0510026	0.0558378
1086.4	0.0508727	0.0558652
1086.6	0.0511905	0.0558927
1086.8	0.0513127	0.0559201
1087	0.051565	0.0559475
1087.2	0.0512239	0.055975
1087.4	0.0513467	0.0560024
1087.6	0.0513582	0.0560298
1087.8	0.0508589	0.0560573
1088	0.0503142	0.0560847
1088.2	0.0502711	0.0561121
1088.4	0.0510833	0.0561396
1088.6	0.0511269	0.056167
1088.8	0.050896	0.0561944
1089	0.0515415	0.0562218
1089.2	0.0513419	0.0562492
1089.4	0.0512518	0.0562767
1089.6	0.0514894	0.0563041
1089.8	0.0514783	0.0563315
1090	0.0507834	0.0563589
1090.2	0.0505936	0.0563863
1090.4	0.0501719	0.0564137
1090.6	0.0507171	0.0564411
1090.8	0.0509172	0.0564685
1091	0.0510993	0.056496
1091.2	0.0510713	0.0565234
1091.4	0.0508544	0.0565508
1091.6	0.0506674	0.0565782
1091.8	0.0507174	0.0566056
1092	0.0505828	0.056633
1092.2	0.0509254	0.0566604
1092.4	0.0513052	0.0566878
1092.6	0.0513628	0.0567152
1092.8	0.0512579	0.0567426
1093	0.0517073	0.0567699
1093.2	0.0513308	0.0567973
1093.4	0.051431	0.0568247
1093.6	0.0508701	0.0568521
1093.8	0.0503492	0.0568795
1094	0.0500895	0.0569069
1094.2	0.0504051	0.0569343
1094.4	0.0500207	0.0569617
1094.6	0.050276	0.056989
1094.8	0.0504572	0.0570164
1095	0.0505597	0.0570438
1095.2	0.050713	0.0570712
1095.4	0.0507995	0.0570985
1095.6	0.0506666	0.0571259
1095.8	0.0509773	0.0571533
1096	0.0507918	0.0571807
1096.2	0.0511487	0.057208
1096.4	0.0510884	0.0572354
1096.6	0.0516974	0.0572628
1096.8	0.0514632	0.0572901
1097	0.0514885	0.0573175
1097.2	0.0506981	0.0573449
1097.4	0.0508612	0.0573722
1097.6	0.0507006	0.0573996
1097.8	0.0505017	0.0574269
1098	0.0509887	0.0574543
1098.2	0.050963	0.0574817
[truncated: 106,024 more rows]

## Sheet: Fig3 d-cd
Channel 1
	25	34.99	45	55	64.99	75	84.99	95
260	-0.0136261	0.170206	-0.151307	-0.0548379	0.140709	-0.19252	-0.10805	0.00602654
259	0.236654	0.0427663	-0.167028	-0.173824	0.0370422	-0.116985	0.0508365	-0.0886147
258	0.0722151	0.259125	-0.112985	0.105715	0.121591	-0.00469245	-0.256268	-0.011783
257	0.204179	0.11651	0.145191	-0.079574	0.273447	-0.136006	-0.436274	-0.15383
256	0.0168843	-0.0466576	0.0732064	-0.125274	-0.0321857	-0.320088	-0.271571	-0.323019
255	-0.109051	-0.14849	-0.109782	-0.08602	-0.385842	-0.335047	-0.0912806	-0.644289
254	-0.151644	-0.0944817	-0.439572	-0.448339	-0.798596	-0.296964	-0.461616	-0.808416
253	-0.143319	-0.278409	-0.440152	-0.348089	-0.953725	-0.531299	-0.79034	-0.774223
252	-0.329352	-0.663007	-0.653431	-0.645553	-0.947183	-0.890878	-1.1562	-1.31601
251	-1.03404	-1.18116	-1.24921	-1.16621	-1.39253	-1.37406	-1.56449	-1.68193
250	-1.28549	-1.38781	-1.63437	-1.6899	-1.78411	-2.21182	-2.17722	-2.63271
249	-1.98111	-2.17139	-2.30243	-2.39591	-2.8656	-3.02666	-3.32383	-3.70765
248	-3.17183	-2.97467	-3.23449	-3.60624	-4.07364	-4.47205	-4.74072	-5.08645
247	-4.09901	-4.0955	-4.43336	-4.92401	-5.34476	-5.84641	-6.11127	-7.08431
246	-5.68425	-5.81182	-6.45848	-6.75758	-7.11566	-7.88462	-8.24559	-9.09505
245	-7.96616	-8.28897	-9.04053	-9.36786	-9.59437	-10.5422	-11.2057	-11.8971
244	-10.8257	-11.0293	-11.5806	-12.3307	-12.7121	-13.6716	-14.3047	-15.4877
243	-14.5539	-14.9809	-15.6519	-16.3919	-17.1355	-17.9907	-18.5325	-19.8703
242	-19.4613	-19.9583	-20.5821	-21.1355	-22.0186	-22.5883	-23.3089	-25.1298
241	-25.2351	-25.9856	-26.515	-27.0754	-28.0044	-28.6075	-29.7274	-31.8323
240	-32.4059	-32.96	-33.8632	-34.6154	-35.4122	-36.3469	-37.1329	-39.126
239	-41.4003	-42.2462	-43.264	-43.9898	-44.505	-45.4358	-46.0521	-48.8399
238	-51.2659	-52.244	-52.935	-53.3764	-54.229	-54.8191	-55.5081	-58.8095
237	-63.558	-64.2019	-65.141	-65.6066	-66.5256	-66.5016	-67.2804	-70.8952
236	-77.0304	-77.739	-78.5255	-78.9848	-79.3408	-79.4177	-79.6272	-83.7356
235	-93.137	-93.5788	-94.1324	-94.2328	-94.6264	-94.3461	-93.895	-98.1876
234	-109.457	-109.205	-109.358	-109.597	-109.12	-108.627	-108.278	-112.627
233	-128.804	-128.392	-127.843	-127.536	-126.42	-125.591	-124.397	-129.784
232	-148.002	-146.924	-145.965	-145.409	-144.001	-142.022	-140.395	-145.592
231	-165.883	-164.226	-163.107	-161.083	-159.592	-157.316	-155.095	-160.429
230	-186.89	-184.375	-183.063	-180.239	-177.518	-174.834	-172.071	-177.188
229	-207.049	-203.635	-201.318	-198.178	-195.18	-191.881	-188.139	-192.549
228	-225.33	-220.883	-217.311	-214.234	-210.618	-206.271	-201.581	-206.456
227	-243.417	-238.56	-233.694	-229.898	-225.223	-219.625	-215.107	-219.682
226	-257.646	-252.007	-246.53	-242.173	-236.373	-231.333	-225.494	-230.015
225	-268.184	-262.883	-257.451	-251.74	-245.491	-239.64	-234.158	-238.961
224	-277.396	-270.432	-266.883	-259.507	-252.761	-247.745	-240.387	-245.942
223	-283.315	-276.635	-271.475	-264.523	-257.875	-252.044	-244.412	-250.267
222	-287.826	-280.612	-273.947	-267.701	-261.884	-254.184	-247.441	-252.735
221	-289.228	-281.465	-275.192	-268.664	-262.792	-255.275	-249.415	-253.344
220	-288.255	-281.715	-273.778	-267.537	-262.28	-255.378	-249.166	-252.824
219	-285.244	-277.65	-272.643	-265.492	-259.876	-254.7	-248.347	-251.967
218	-281.704	-275.014	-270.513	-263.691	-259.124	-251.724	-246.154	-249.408
217	-279.013	-272.772	-267.511	-261.897	-257.651	-248.863	-245.673	-250.09
216	-277.03	-269.812	-266.679	-258.643	-256.041	-248.725	-244.526	-249.99
215	-274.21	-270.402	-263.999	-257.431	-254.835	-248.131	-243.589	-248.854
214	-273.381	-270.965	-264.197	-259.283	-255.882	-249.555	-246.051	-250.183
213	-276.408	-270.84	-267.995	-262.755	-256.324	-253.999	-249.828	-257.894
212	-283.126	-275.821	-272.809	-266.917	-264.826	-260.436	-256.729	-264.3
211	-289.819	-285.511	-279.058	-278.485	-271.28	-269.234	-264.154	-270.681
210	-299.343	-294.954	-285.273	-287.5	-279.759	-279.611	-272.016	-278.898
209	-303.375	-300.96	-295.861	-288.232	-288.467	-289.618	-280.657	-285.573
208	-300.27	-297.122	-295.102	-288.115	-287.498	-280.303	-280.015	-272.718
207	-281.56	-286.273	-280.296	-258.884	-260.783	-239.679	-254.595	-219.279
206	-248.177	-240.74	-236.43	-230.364	-226.779	-219.752	-188.387	-126.709
205	-178.852	-174.498	-180.048	-162.291	-151.268	-110.556	-113.403	-37.8832
204	-87.8772	-106.296	-85.2757	-56.1327	-72.3671	1.49852	-3.53582	16.1153
203	-56.457	-25.7398	17.8673	21.3725	18.152	28.8139	10.7753	33.1666
202	5.5772	29.0459	46.0261	32.4176	31.5026	47.9509	24.621	42.0968
201	46.0933	7.22423	33.2163	27.9202	22.7598	40.2486	25.8922	21.5357
200	58.4466	9.65191	38.2705	31.1483	62.5947	60.6422	28.4475	30.3073
199	52.1334	36.3679	19.601	63.7986	45.1649	29.1104	38.4704	16.277
198	69.723	24.0806	40.9306	35.4293	31.8693	20.3793	22.0839	17.8429
197	47.8381	13.78	44.2187	32.2636	29.9767	32.3668	18.2396	39.1383
196	56.0591	36.3675	42.9231	38.6354	44.7745	36.6119	31.8066	30.9833
195	35.9873	24.688	41.2273	51.2382	35.6914	43.9871	12.9856	6.84138
194	43.4055	32.1629	18.8714	13.7799	24.1733	17.8469	17.3907	15.6351
193	14.5107	68.3477	34.8306	14.1908	34.1266	13.7969	42.4352	23.1374
192	17.5786	16.5817	27.8021	25.2094	0.405179	22.2802	27.761	7.75105
191	1.50473	33.6496	42.8396	32.9807	20.6621	18.46	10.7131	12.7292
190	61.2168	18.0343	54.3199	39.3524	36.0647	30.1838	21.6102	12.7171
Channel 2
	25	34.99	45	55	64.99	75	84.99	95
260	284.903	285.296	285.551	285.793	286.039	286.233	286.36	286.526
259	285.152	285.448	285.728	285.991	286.121	286.386	286.508	286.687
258	285.315	285.556	285.827	286.126	286.282	286.525	286.629	286.882
257	285.419	285.738	285.965	286.238	286.423	286.6	286.799	286.974
256	285.56	285.947	286.182	286.492	286.65	286.84	287.012	287.194
255	285.789	286.119	286.415	286.675	286.866	287.037	287.217	287.467
254	285.974	286.398	286.633	286.892	287.134	287.338	287.456	287.751
253	286.218	286.596	286.962	287.207	287.416	287.685	287.792	288.141
252	286.469	286.817	287.185	287.515	287.715	287.963	288.131	288.421
251	286.72	287.114	287.357	287.797	287.928	288.207	288.37	288.683
250	286.962	287.326	287.608	287.98	288.263	288.535	288.734	289.031
249	287.219	287.561	287.892	288.201	288.513	288.855	289.02	289.422
248	287.461	287.825	288.224	288.565	288.825	289.206	289.394	289.886
247	287.879	288.268	288.736	289.058	289.39	289.682	290.032	290.428
246	288.381	288.812	289.27	289.638	290.026	290.348	290.702	291.189
245	288.979	289.432	289.863	290.333	290.781	291.136	291.474	292.086
244	289.679	290.156	290.648	291.147	291.62	292.036	292.405	293.058
243	290.694	291.273	291.79	292.311	292.838	293.235	293.682	294.455
242	292.013	292.651	293.176	293.766	294.32	294.819	295.271	296.172
241	293.693	294.368	294.984	295.6	296.092	296.724	297.197	298.246
240	295.891	296.555	297.246	297.914	298.511	299.078	299.621	300.815
239	298.745	299.389	300.137	300.835	301.518	302.145	302.758	304.096
238	301.86	302.57	303.356	304.07	304.842	305.451	306.144	307.584
237	305.764	306.549	307.399	308.164	308.921	309.543	310.177	311.931
236	310.124	310.905	311.781	312.56	313.278	314.009	314.686	316.649
235	315.362	316.177	317.026	317.845	318.571	319.328	320.021	322.202
234	320.651	321.457	322.311	323.215	323.936	324.664	325.285	327.827
233	327.01	327.851	328.822	329.654	330.295	331.067	331.667	334.555
232	333.817	334.583	335.548	336.338	337.007	337.751	338.363	341.589
231	340.135	340.862	341.799	342.554	343.365	343.995	344.6	348.089
230	347.535	348.233	349.166	349.872	350.658	351.281	351.834	355.643
229	355.806	356.46	357.387	358.027	358.725	359.339	359.923	364.106
228	363.984	364.624	365.523	366.186	366.808	367.388	367.911	372.576
227	372.995	373.582	374.435	375.124	375.694	376.179	376.609	381.873
226	381.906	382.351	383.27	383.824	384.296	384.751	385.269	390.887
225	390.786	391.188	392.011	392.623	393.024	393.379	393.863	399.891
224	400.199	400.45	401.225	401.833	402.246	402.548	402.924	409.591
223	409.544	409.624	410.444	410.977	411.356	411.648	412.023	419.194
222	420.086	420.198	420.903	421.386	421.806	422.037	422.4	430.225
221	431.106	431.079	431.686	432.195	432.491	432.81	433.084	441.671
220	441.746	441.685	442.207	442.615	443.003	443.19	443.548	452.681
219	454.287	454.113	454.578	454.99	455.355	455.572	455.916	465.921
218	466.438	466.136	466.607	467.104	467.427	467.803	468.179	479.234
217	479.807	479.555	480.101	480.648	481.091	481.599	482.189	494.445
216	493.212	493.133	493.722	494.368	494.974	495.662	496.681	510.24
215	508.407	508.365	509.139	510.023	510.944	511.871	513.352	528.839
214	524.091	524.159	525.307	526.473	527.65	529.077	530.98	548.651
213	543.513	543.847	545.554	547.172	548.749	550.905	553.573	574.027
212	568.385	569.157	571.533	573.743	576.196	579.205	583.201	607.415
211	593.963	595.197	598.336	601.302	604.707	608.841	614.262	642.773
210	626.071	627.83	631.862	635.878	640.601	646.378	653.847	688.127
209	667.89	670.386	675.368	680.592	687.148	695.073	705.451	747.72
208	716.696	719.949	726.376	733.234	742.01	752.785	766.874	819.498
207	780.63	785.576	794.011	803.462	815.387	830.565	851.554	921.292
206	848.922	856.175	867.432	880.641	897.341	919.478	949.884	1032.45
205	938.354	949.212	965.16	984.288	1007.27	1034.41	1062.19	1094.66
204	1020.52	1033.13	1049.1	1064.57	1078.32	1089.72	1095.74	1096.28
203	1084.95	1089.93	1094.33	1095.89	1096.07	1096.2	1096.37	1096.53
202	1095.77	1096.15	1096.19	1096.34	1096.35	1096.47	1096.56	1096.69
201	1096.09	1096.44	1096.52	1096.5	1096.53	1096.56	1096.67	1096.72
200	1096.26	1096.59	1096.63	1096.59	1096.67	1096.62	1096.69	1096.8
199	1096.33	1096.67	1096.74	1096.7	1096.72	1096.67	1096.67	1096.92
198	1096.41	1096.74	1096.76	1096.72	1096.75	1096.74	1096.79	1096.92
197	1096.43	1096.81	1096.8	1096.81	1096.77	1096.78	1096.86	1096.93
196	1096.48	1096.85	1096.78	1096.83	1096.77	1096.8	1096.91	1096.92
195	1096.51	1096.84	1096.81	1096.89	1096.81	1096.79	1096.87	1096.97
194	1096.56	1096.87	1096.83	1096.89	1096.84	1096.79	1096.89	1096.94
193	1096.58	1096.89	1096.82	1096.83	1096.85	1096.8	1096.87	1096.94
192	1096.59	1096.87	1096.91	1096.85	1096.8	1096.86	1096.94	1096.99
191	1096.6	1096.9	1096.86	1096.88	1096.84	1096.83	1096.93	1096.95
190	1096.61	1096.89	1096.91	1096.88	1096.83	1096.85	1096.95	1096.96

## Sheet: Fig3 e
Conc. (nM)	Luciferase	Reagent
1000	103831	monomer
333.3	100639	monomer
111.1	83618	monomer
37.04	41064.8	monomer
12.34	18724.4	monomer
4.115	9362.7	monomer
1.37	8298.87	monomer
0.457	7022.2	monomer
1000	82016.1	lpilimumab
333.3	86460.5	lpilimumab
111.1	81388.3	lpilimumab
37.04	67986.6	lpilimumab
12.34	40538.3	lpilimumab
4.115	21388.3	lpilimumab
1.37	14155	lpilimumab
0.457	6710.53	lpilimumab
1000	105461	o5
333.3	102683	o5
111.1	99238.3	o5
37.04	83960.5	o5
12.34	47132.8	o5
4.115	7127.2	o5
1.37	10460.5	o5
0.457	10460.5	o5
111.1	106572	o4
37.04	111572	o4
12.34	88238.3	o4
4.115	19349.4	o4
0.457	21571.6	o4

## Sheet: Fig4 a cd
Channel 1
	25	35	45	55	64.99	74.99	84.99	95
260	0.399285	0.340477	0.457778	0.293587	0.15362	0.10473	0.422246	0.385747
259	0.290814	0.569512	0.549494	0.458335	0.312842	0.349035	0.241551	0.388066
258	0.250814	0.432521	0.437348	0.194881	0.45596	0.292628	0.0478893	0.138834
257	0.258477	0.16948	0.228926	0.301593	0.249872	0.384954	0.0320557	-0.0113338
256	0.341747	0.0455036	0.120545	0.338111	0.058338	0.255596	0.213098	-0.11207
255	0.381052	-0.154576	0.0262896	-0.0361866	0.296372	0.0924883	0.461488	-0.00882665
254	0.227276	0.138732	0.518107	0.0290977	0.0486027	0.061951	0.188318	-0.217411
253	0.00254154	0.303883	0.197893	0.281545	0.0718132	-0.239501	0.0808947	-0.472238
252	-0.10889	-0.00248831	-0.17111	0.227913	-0.157898	-0.217116	-0.346263	-0.33555
251	0.0444045	0.0693214	0.00836454	-0.0904396	-0.190852	-0.690077	-0.739813	-0.695685
250	-0.150033	-0.0585038	-0.385443	-0.457421	-0.728296	-1.09126	-0.957831	-1.25285
249	-0.548733	-0.469732	-0.87612	-1.0103	-1.19919	-1.3405	-1.33844	-1.77808
248	-1.17971	-1.14107	-1.36473	-1.65102	-1.82436	-2.0815	-2.03958	-2.4723
247	-2.1214	-1.98543	-2.25803	-2.18353	-2.73986	-2.90674	-2.90096	-3.27541
246	-2.66539	-2.71383	-3.3472	-3.18595	-3.7822	-3.97775	-4.45563	-4.68804
245	-3.66395	-4.36904	-4.47728	-4.91129	-5.09606	-5.29812	-5.72846	-6.17889
244	-5.45795	-6.1234	-5.94782	-6.5935	-6.88369	-7.08727	-7.44146	-7.6615
243	-7.43594	-8.18136	-8.39388	-8.68025	-9.03504	-9.42637	-9.81167	-9.6146
242	-10.1448	-11.0064	-11.0283	-11.7296	-11.7573	-12.5074	-12.8937	-12.1789
241	-13.7678	-14.7395	-15.0346	-15.3047	-15.7422	-16.2922	-16.8604	-15.7048
240	-17.945	-19.0047	-19.3042	-19.4388	-19.9977	-20.5977	-20.9455	-19.7374
239	-23.5347	-24.2312	-24.7848	-25.3894	-25.2754	-25.8083	-25.8934	-24.1293
238	-29.4386	-30.2157	-30.7908	-30.9586	-31.0495	-31.4149	-31.7148	-28.7206
237	-37.021	-38.1726	-38.3437	-38.3495	-38.2533	-38.3761	-38.66	-33.9512
236	-45.3293	-46.3524	-46.4293	-46.6569	-46.0216	-46.2156	-45.9811	-40.1164
235	-55.1101	-56.1755	-56.4844	-56.2496	-55.3551	-55.3509	-54.4582	-47.4771
234	-65.113	-66.1401	-66.0736	-65.5505	-64.4417	-63.9816	-62.7116	-54.3431
233	-77.1058	-78.0426	-77.1743	-76.0298	-74.7908	-73.9047	-72.4728	-61.8788
232	-89.4887	-89.7219	-88.642	-87.2123	-85.5356	-84.2407	-81.6579	-69.3562
231	-100.356	-100.375	-99.3935	-97.0549	-95.148	-93.5222	-89.947	-76.1709
230	-113.102	-113.145	-111.579	-108.605	-106.023	-103.985	-99.8355	-84.5453
229	-125.743	-125.402	-123.255	-120.024	-116.934	-114.013	-109.528	-91.4463
228	-136.579	-135.796	-132.865	-129.637	-126.17	-122.582	-117.423	-97.5765
227	-146.764	-146.395	-142.697	-138.929	-134.87	-131.457	-125.113	-104.074
226	-155.255	-154.2	-150.79	-146.719	-141.739	-137.736	-131.281	-109.379
225	-162.699	-161.205	-156.75	-152.093	-147.051	-143.491	-136.171	-113.302
224	-168.087	-166.355	-161.456	-157.098	-151.781	-147.459	-140.312	-116.577
223	-171.276	-169.632	-164.763	-160.117	-153.802	-149.913	-142.657	-118.762
222	-173.102	-171.492	-166.646	-161.438	-155.795	-152.212	-145.027	-119.526
221	-173.689	-171.182	-167.264	-162.054	-156.019	-152.292	-144.67	-119.71
220	-172.112	-170.144	-166.01	-161.23	-155.318	-151.77	-144.271	-119.8
219	-169.92	-169.651	-163.635	-159.816	-153.898	-150.484	-144.156	-119.838
218	-168.137	-167.117	-161.853	-157.409	-152.756	-149.313	-144.053	-119.629
217	-165.496	-164.346	-160.265	-156.257	-151.617	-148.613	-142.399	-119.43
216	-163.445	-162.325	-159.185	-155.812	-149.889	-147.627	-141.697	-120.556
215	-162.532	-160.572	-158.043	-154.424	-149.464	-147.229	-142.712	-121.648
214	-161.739	-160.38	-158.076	-155.239	-149.825	-148.477	-144.339	-122.766
213	-161.621	-162.004	-158.819	-155.931	-151.107	-150.733	-146.509	-125.718
212	-164.274	-164.806	-162.268	-159.868	-155.279	-153.921	-151.716	-131.317
211	-168.969	-168.744	-167.749	-164.421	-158.622	-158.12	-156.598	-136.557
210	-175.536	-175.023	-171.779	-167.354	-164.156	-164.083	-162.111	-142.122
209	-178.907	-179.373	-174.857	-171.554	-169.404	-166.527	-165.579	-148.175
208	-178.56	-177.588	-174.745	-172.446	-167.826	-166.335	-165.941	-151.209
207	-168.229	-170.628	-166.417	-164.787	-161.838	-156.064	-158.62	-149.733
206	-147.998	-152.629	-151.547	-149.274	-144.989	-139.411	-138.848	-134.314
205	-126.177	-124.235	-121.874	-119.208	-117.37	-112.736	-110.212	-106.913
204	-101.184	-93.4021	-91.5034	-94.0782	-89.7686	-83.8337	-97.6655	-74.702
203	-57.695	-52.0528	-51.6936	-54.0527	-55.911	-54.7927	-62.6213	0.911716
202	-15.0777	-10.0307	-6.97848	-9.33124	3.46689	25.4255	-1.02562	43.5244
201	29.6261	51.8692	51.6589	40.9148	68.943	74.5757	20.1625	38.5273
200	99.0804	96.0234	103.268	67.4345	52.4623	50.0389	32.4651	29.7394
199	136.134	92.7782	60.6364	71.2533	42.3598	34.6033	42.2188	39.5008
198	118.985	49.9224	36.2447	47.0805	34.8624	39.3472	37.8124	26.1255
197	64.5418	6.38977	17.3769	29.7418	12.4804	44.3182	32.3357	28.0302
196	15.4533	39.3917	53.1297	30.5388	28.6198	20.9281	25.3826	17.3955
195	11.4412	37.3233	25.259	20.9813	-1.46291	38.4198	9.25575	12.7661
194	16.8032	33.2755	9.67503	17.3872	18.4478	-1.99741	14.9398	18.6629
193	15.3889	11.7147	0.709912	10.6598	12.5152	4.1045	13.6149	28.6601
192	25.6865	26.8273	11.794	3.00683	46.1923	34.4477	23.8382	23.8557
191	36.8203	27.9388	55.6731	21.5394	35.4784	30.0229	7.62534	30.5762
190	20.4464	9.26927	9.92699	10.1058	18.5022	21.3391	24.2576	9.14833
Channel 2
	25	35	45	55	64.99	74.99	84.99	95
260	288.589	288.929	289.293	289.605	289.885	290.067	290.469	290.667
259	288.772	289.175	289.531	289.784	290.104	290.324	290.718	290.852
258	288.988	289.355	289.731	290	290.338	290.552	290.942	291.102
257	289.196	289.509	289.902	290.218	290.526	290.734	291.1	291.303
256	289.425	289.786	290.158	290.466	290.727	290.993	291.341	291.529
255	289.606	290.006	290.307	290.676	290.919	291.173	291.568	291.797
254	289.839	290.22	290.525	290.928	291.171	291.439	291.809	292.088
253	290.154	290.519	290.825	291.211	291.48	291.766	292.085	292.359
252	290.351	290.764	291.063	291.478	291.765	292.008	292.434	292.678
251	290.488	290.997	291.271	291.701	292.013	292.255	292.713	292.917
250	290.723	291.134	291.482	291.883	292.214	292.494	292.97	293.17
249	290.898	291.332	291.727	292.074	292.355	292.73	293.113	293.495
248	291.091	291.543	291.944	292.308	292.61	292.948	293.384	293.767
247	291.426	291.867	292.213	292.69	293.002	293.284	293.868	294.152
246	291.723	292.22	292.526	293.04	293.364	293.74	294.302	294.642
245	292.059	292.633	292.983	293.402	293.765	294.155	294.755	295.15
244	292.468	293.032	293.455	293.828	294.255	294.611	295.282	295.724
243	293.076	293.578	294.047	294.477	294.914	295.334	296.034	296.515
242	293.875	294.372	294.852	295.439	295.857	296.251	296.984	297.544
241	294.781	295.373	295.845	296.413	296.907	297.352	298.15	298.765
240	295.994	296.655	297.195	297.709	298.213	298.764	299.656	300.281
239	297.62	298.352	298.864	299.4	299.865	300.526	301.476	302.14
238	299.422	300.147	300.71	301.28	301.77	302.445	303.486	304.193
237	301.588	302.382	302.977	303.512	304.087	304.78	305.882	306.65
236	303.963	304.812	305.418	306.011	306.546	307.234	308.501	309.335
235	306.813	307.705	308.232	308.833	309.46	310.222	311.52	312.415
234	309.601	310.536	311.072	311.721	312.319	313.147	314.576	315.502
233	312.926	313.879	314.536	315.204	315.74	316.557	318.13	319.199
232	316.534	317.497	318.195	318.816	319.351	320.19	321.825	323.081
231	319.916	320.909	321.591	322.145	322.725	323.615	325.399	326.654
230	323.696	324.748	325.376	325.95	326.441	327.406	329.413	330.826
229	328.166	329.256	329.819	330.394	330.818	331.899	334.005	335.591
228	332.762	333.795	334.309	334.85	335.32	336.478	338.663	340.361
227	337.562	338.673	339.166	339.703	340.068	341.28	343.638	345.618
226	342.398	343.48	343.966	344.493	344.73	346.038	348.643	350.779
225	347.164	348.366	348.799	349.235	349.543	350.817	353.631	355.941
224	352.225	353.476	353.881	354.234	354.54	355.854	358.884	361.546
223	357.26	358.527	358.832	359.201	359.541	360.963	364.13	367.166
222	363.024	364.259	364.577	364.918	365.194	366.693	370.248	373.538
221	368.815	370.142	370.45	370.691	370.935	372.598	376.487	380.242
220	374.386	375.795	375.999	376.299	376.483	378.402	382.553	386.799
219	380.9	382.345	382.563	382.897	383.074	385.153	389.684	394.675
218	387.229	388.811	389.058	389.411	389.561	391.713	396.882	402.544
217	394.204	396	396.323	396.593	396.813	399.256	405.105	411.627
216	401.101	403.094	403.345	403.755	404.123	406.855	413.426	421.174
215	408.834	410.96	411.304	411.826	412.347	415.477	423.032	432.309
214	416.663	419.046	419.493	420.195	420.94	424.52	433.236	444.092
213	426.185	428.83	429.621	430.538	431.57	435.832	445.904	458.873
212	438.225	441.247	442.359	443.517	444.97	450.238	462.172	478.201
211	450.217	453.716	455.178	456.624	458.717	465.115	479.202	498.57
210	464.832	468.933	470.912	472.826	475.637	483.554	500.685	524.56
209	483.509	488.476	490.832	493.418	497.264	507.304	528.469	558.824
208	504.961	510.868	513.764	517.223	522.57	535.385	561.85	600.822
207	532.706	539.966	544.026	548.927	556.574	573.869	608.838	661.908
206	562.553	571.726	577.381	584.403	595.028	618.315	664.868	736.325
205	601.534	613.681	621.893	632.795	648.881	682.261	747.512	849.51
204	639.755	655.303	667.091	682.538	705.51	751.092	838.334	976.163
203	691.587	712.703	730.236	753.548	788.089	854.264	976.349	1082.24
202	748.432	776.212	801.682	836.152	887.168	978.778	1076.13	1096.02
201	826.407	865.442	905.438	957.551	1023.5	1082.88	1096.06	1096.36
200	918.24	972.372	1024.5	1066.73	1092.76	1096.07	1096.38	1096.5
199	1027.84	1071.46	1092.38	1095.93	1096.16	1096.33	1096.55	1096.62
198	1091.16	1095.93	1096.23	1096.27	1096.36	1096.53	1096.67	1096.74
197	1095.62	1096.29	1096.47	1096.5	1096.53	1096.6	1096.75	1096.7
196	1095.81	1096.47	1096.55	1096.56	1096.59	1096.71	1096.75	1096.75
195	1096	1096.61	1096.65	1096.6	1096.62	1096.71	1096.8	1096.79
194	1096.15	1096.69	1096.73	1096.67	1096.67	1096.78	1096.85	1096.81
193	1096.22	1096.72	1096.76	1096.67	1096.73	1096.81	1096.86	1096.82
192	1096.21	1096.75	1096.76	1096.66	1096.73	1096.77	1096.85	1096.84
191	1096.24	1096.79	1096.78	1096.69	1096.76	1096.81	1096.86	1096.82
190	1096.26	1096.78	1096.81	1096.74	1096.76	1096.81	1096.86	1096.83

## Sheet: Fig4 a bli
Conc1	2.667e-09
Start1	409.4
Stop1	2009.2
Kobs	0.000180382
Error Kobs	4.92959e-06
Koff	0
Error Koff	0
Time1	Data1	Fit1
409.4	0.00315985	0
409.6	0.0027345	1.419e-05
409.8	0.00275504	2.838e-05
410	0.00244441	4.256e-05
410.2	0.00201789	5.674e-05
410.4	0.00184183	7.092e-05
410.6	0.00178609	8.509e-05
410.8	0.00170153	9.927e-05
411	0.00207474	0.00011344
411.2	0.00224402	0.00012761
411.4	0.00251483	0.00014177
411.6	0.00260155	0.00015593
411.8	0.00244314	0.00017009
412	0.00226354	0.00018425
412.2	0.00179434	0.00019841
412.4	0.00188438	0.00021256
412.6	0.00163762	0.00022671
412.8	0.00196877	0.00024085
413	0.00193343	0.000255
413.2	0.00218167	0.00026914
413.4	0.00221123	0.00028328
413.6	0.00228562	0.00029742
413.8	0.00305067	0.00031155
414	0.00283301	0.00032568
414.2	0.00258826	0.00033981
414.4	0.00253852	0.00035394
414.6	0.00257638	0.00036806
414.8	0.00222572	0.00038218
415	0.00227614	0.0003963
415.2	0.00168676	0.00041041
415.4	0.00166439	0.00042453
415.6	0.00126468	0.00043864
415.8	0.00097537	0.00045274
416	0.00059268	0.00046685
416.2	0.00025257	0.00048095
416.4	0.00023472	0.00049505
416.6	0.00023621	0.00050915
416.8	0.00063273	0.00052324
417	0.00072679	0.00053734
417.2	0.00148826	0.00055143
417.4	0.00153587	0.00056551
417.6	0.00155281	0.0005796
417.8	0.00171888	0.00059368
418	0.00130887	0.00060776
418.2	0.00137727	0.00062183
418.4	0.00099841	0.00063591
418.6	0.00096323	0.00064998
418.8	0.00080762	0.00066405
419	0.00125564	0.00067811
419.2	0.00122809	0.00069218
419.4	0.00217295	0.00070624
419.6	0.00246725	0.0007203
419.8	0.00220368	0.00073435
420	0.0023611	0.00074841
420.2	0.00261061	0.00076246
420.4	0.00294665	0.0007765
420.6	0.00347614	0.00079055
420.8	0.00379809	0.00080459
421	0.00369547	0.00081863
421.2	0.00380002	0.00083267
421.4	0.00310611	0.0008467
421.6	0.00326067	0.00086074
421.8	0.002569	0.00087477
422	0.00248161	0.00088879
422.2	0.0021756	0.00090282
422.4	0.00176006	0.00091684
422.6	0.00143193	0.00093086
422.8	0.00184688	0.00094488
423	0.00202392	0.00095889
423.2	0.00176582	0.0009729
423.4	0.00190888	0.00098691
423.6	0.00141712	0.00100092
423.8	0.00079362	0.00101492
424	0.00122385	0.00102892
424.2	0.0013025	0.00104292
424.4	0.00078374	0.00105692
424.6	0.00037949	0.00107091
424.8	0.00017802	0.0010849
425	-6.017e-05	0.00109889
425.2	-0.00013361	0.00111288
425.4	-5.571e-05	0.00112686
425.6	0.00034095	0.00114084
425.8	7.902e-05	0.00115482
426	0.00032366	0.00116879
426.2	0.0005414	0.00118276
426.4	0.00090704	0.00119674
426.6	0.00149088	0.0012107
426.8	0.00300379	0.00122467
427	0.0035844	0.00123863
427.2	0.00399315	0.00125259
427.4	0.00410047	0.00126655
427.6	0.00358309	0.0012805
427.8	0.00343948	0.00129445
428	0.00350151	0.0013084
428.2	0.00261517	0.00132235
428.4	0.00225965	0.0013363
428.6	0.00225665	0.00135024
428.8	0.00211696	0.00136418
429	0.00185434	0.00137811
429.2	0.00161908	0.00139205
429.4	0.00136455	0.00140598
429.6	0.00110777	0.00141991
429.8	0.00063686	0.00143383
430	0.00053045	0.00144776
430.2	0.00047769	0.00146168
430.4	0.00077093	0.0014756
430.6	0.00142183	0.00148951
430.8	0.00191173	0.00150343
431	0.00260179	0.00151734
431.2	0.00234097	0.00153125
431.4	0.00191197	0.00154515
431.6	0.00151761	0.00155905
431.8	0.00204611	0.00157296
432	0.00213697	0.00158685
432.2	0.00193986	0.00160075
432.4	0.00256795	0.00161464
432.6	0.00265626	0.00162853
432.8	0.00266372	0.00164242
433	0.00297855	0.00165631
433.2	0.00322934	0.00167019
433.4	0.00279471	0.00168407
433.6	0.00266378	0.00169795
433.8	0.0025056	0.00171182
434	0.00236175	0.00172569
434.2	0.00218856	0.00173956
434.4	0.00185753	0.00175343
434.6	0.00183419	0.00176729
434.8	0.00169032	0.00178116
435	0.00129296	0.00179502
435.2	0.00094221	0.00180887
435.4	0.00080802	0.00182273
435.6	0.00051932	0.00183658
435.8	0.00014634	0.00185043
436	7.466e-05	0.00186428
436.2	-0.00010312	0.00187812
436.4	0.00040383	0.00189196
436.6	0.00097026	0.0019058
436.8	0.00114202	0.00191964
437	0.00217056	0.00193347
437.2	0.00280531	0.0019473
437.4	0.0032909	0.00196113
437.6	0.00391295	0.00197496
437.8	0.00399847	0.00198878
438	0.0044925	0.0020026
438.2	0.00480397	0.00201642
438.4	0.0044363	0.00203024
438.6	0.00485338	0.00204405
438.8	0.00411135	0.00205786
439	0.00396369	0.00207167
439.2	0.00428116	0.00208548
439.4	0.00403576	0.00209928
439.6	0.00359143	0.00211308
439.8	0.00342237	0.00212688
440	0.00332186	0.00214067
440.2	0.00279579	0.00215447
440.4	0.00259432	0.00216826
440.6	0.00227844	0.00218205
440.8	0.00198474	0.00219583
441	0.00229474	0.00220961
441.2	0.00222031	0.00222339
441.4	0.00244792	0.00223717
441.6	0.00205505	0.00225095
441.8	0.00201268	0.00226472
442	0.00247836	0.00227849
442.2	0.00202977	0.00229226
442.4	0.00190256	0.00230602
442.6	0.0024615	0.00231979
442.8	0.00236698	0.00233355
443	0.00319979	0.0023473
443.2	0.00349217	0.00236106
443.4	0.00361092	0.00237481
443.6	0.00369001	0.00238856
443.8	0.00381034	0.00240231
444	0.00361484	0.00241605
444.2	0.00370563	0.00242979
444.4	0.00391022	0.00244353
444.6	0.0036529	0.00245727
444.8	0.00394972	0.00247101
445	0.00351563	0.00248474
445.2	0.0035734	0.00249847
445.4	0.00353955	0.00251219
445.6	0.00267151	0.00252592
445.8	0.00233151	0.00253964
446	0.00177471	0.00255336
446.2	0.00153452	0.00256708
446.4	0.00153334	0.00258079
446.6	0.0018487	0.0025945
446.8	0.00225656	0.00260821
447	0.00244028	0.00262192
447.2	0.00248398	0.00263562
447.4	0.00266355	0.00264933
447.6	0.00302045	0.00266302
447.8	0.00293963	0.00267672
448	0.00319566	0.00269041
448.2	0.00361023	0.00270411
448.4	0.0037185	0.0027178
448.6	0.00345376	0.00273148
448.8	0.00364961	0.00274517
449	0.00343555	0.00275885
449.2	0.00408994	0.00277253
449.4	0.00354542	0.0027862
449.6	0.00312693	0.00279988
449.8	0.00323823	0.00281355
450	0.00327081	0.00282722
450.2	0.00316885	0.00284088
450.4	0.00274444	0.00285455
450.6	0.00252649	0.00286821
450.8	0.00201865	0.00288187
451	0.00172021	0.00289552
451.2	0.00128539	0.00290918
451.4	0.00099758	0.00292283
451.6	0.00106181	0.00293647
451.8	0.00075792	0.00295012
452	0.00112783	0.00296376
452.2	0.00122287	0.00297741
452.4	0.00124417	0.00299104
452.6	0.00169857	0.00300468
452.8	0.00229811	0.00301831
453	0.00296616	0.00303194
453.2	0.00415229	0.00304557
453.4	0.00393157	0.0030592
453.6	0.00435818	0.00307282
453.8	0.00406632	0.00308644
454	0.00383656	0.00310006
454.2	0.00334798	0.00311368
454.4	0.00292903	0.00312729
454.6	0.00250973	0.0031409
454.8	0.00235541	0.00315451
455	0.00252633	0.00316811
455.2	0.0018033	0.00318172
455.4	0.00176868	0.00319532
455.6	0.00228542	0.00320892
455.8	0.00201815	0.00322251
456	0.00234074	0.0032361
456.2	0.0022493	0.0032497
456.4	0.00268798	0.00326328
456.6	0.00306854	0.00327687
456.8	0.00300289	0.00329045
457	0.0035626	0.00330403
457.2	0.00382679	0.00331761
457.4	0.00355384	0.00333119
457.6	0.00362005	0.00334476
457.8	0.00320867	0.00335833
458	0.00332876	0.0033719
458.2	0.00347852	0.00338546
458.4	0.00359561	0.00339903
458.6	0.0035438	0.00341259
458.8	0.0027621	0.00342614
459	0.00232276	0.0034397
459.2	0.00185789	0.00345325
459.4	0.00216366	0.0034668
459.6	0.00225096	0.00348035
459.8	0.00182852	0.0034939
460	0.00154334	0.00350744
460.2	0.00160712	0.00352098
460.4	0.0018215	0.00353452
460.6	0.00180831	0.00354805
460.8	0.00220396	0.00356159
461	0.00250936	0.00357512
461.2	0.00275349	0.00358865
461.4	0.00317891	0.00360217
461.6	0.00319947	0.00361569
461.8	0.00331668	0.00362921
462	0.00330242	0.00364273
462.2	0.00345606	0.00365625
462.4	0.00329795	0.00366976
462.6	0.00333718	0.00368327
462.8	0.00326359	0.00369678
463	0.00352223	0.00371028
463.2	0.00333447	0.00372379
463.4	0.00338067	0.00373729
463.6	0.00277463	0.00375079
463.8	0.00270971	0.00376428
464	0.00312661	0.00377777
464.2	0.00342871	0.00379126
464.4	0.0036895	0.00380475
464.6	0.00413024	0.00381824
464.8	0.00395601	0.00383172
465	0.00378637	0.0038452
465.2	0.00402427	0.00385868
465.4	0.00379501	0.00387215
465.6	0.00370135	0.00388563
465.8	0.00385568	0.0038991
466	0.00386839	0.00391257
466.2	0.00417156	0.00392603
466.4	0.00436623	0.0039395
466.6	0.00466127	0.00395296
466.8	0.00480694	0.00396641
467	0.00428295	0.00397987
467.2	0.00388437	0.00399332
467.4	0.00356181	0.00400677
467.6	0.00286238	0.00402022
467.8	0.00305383	0.00403367
468	0.00324593	0.00404711
468.2	0.00282042	0.00406055
468.4	0.0030256	0.00407399
468.6	0.00300683	0.00408742
468.8	0.00277254	0.00410086
469	0.00318125	0.00411429
469.2	0.00320572	0.00412772
469.4	0.00305225	0.00414114
469.6	0.00320941	0.00415457
469.8	0.00358435	0.00416799
470	0.0038478	0.00418141
470.2	0.00422785	0.00419482
470.4	0.00423749	0.00420823
470.6	0.00405153	0.00422165
470.8	0.0037929	0.00423505
471	0.00295505	0.00424846
471.2	0.00242719	0.00426186
471.4	0.00191707	0.00427526
471.6	0.00118684	0.00428866
471.8	0.00180326	0.00430206
472	0.00213015	0.00431545
472.2	0.00257149	0.00432884
472.4	0.00304846	0.00434223
472.6	0.00350703	0.00435562
472.8	0.00411068	0.004369
473	0.00426116	0.00438238
473.2	0.00395643	0.00439576
473.4	0.00356325	0.00440914
473.6	0.00403728	0.00442251
473.8	0.00401829	0.00443588
474	0.00418254	0.00444925
474.2	0.00401624	0.00446262
474.4	0.00370008	0.00447598
474.6	0.00333853	0.00448934
474.8	0.00296276	0.0045027
475	0.0032429	0.00451606
475.2	0.00289072	0.00452941
475.4	0.00265922	0.00454276
475.6	0.00295955	0.00455611
475.8	0.00374374	0.00456946
476	0.00371592	0.0045828
476.2	0.00387309	0.00459615
476.4	0.00387968	0.00460948
476.6	0.00412582	0.00462282
476.8	0.00400504	0.00463616
477	0.00391394	0.00464949
477.2	0.00363155	0.00466282
477.4	0.00398311	0.00467614
477.6	0.00443832	0.00468947
477.8	0.00455948	0.00470279
478	0.0046685	0.00471611
478.2	0.0046444	0.00472943
478.4	0.0048104	0.00474274
478.6	0.00504683	0.00475605
478.8	0.00515004	0.00476936
479	0.00554032	0.00478267
479.2	0.00491019	0.00479597
479.4	0.00484351	0.00480928
479.6	0.00462662	0.00482258
479.8	0.00391558	0.00483587
480	0.00323289	0.00484917
480.2	0.00305708	0.00486246
480.4	0.00291987	0.00487575
480.6	0.00280965	0.00488904
480.8	0.00232374	0.00490232
481	0.00245889	0.00491561
481.2	0.00252192	0.00492889
481.4	0.00263908	0.00494216
481.6	0.00315184	0.00495544
481.8	0.0030926	0.00496871
482	0.00334416	0.00498198
482.2	0.00322686	0.00499525
482.4	0.00354409	0.00500852
482.6	0.00386974	0.00502178
482.8	0.00395236	0.00503504
483	0.00407773	0.0050483
483.2	0.00387955	0.00506155
483.4	0.00361626	0.00507481
483.6	0.00340395	0.00508806
483.8	0.00365297	0.00510131
484	0.00356835	0.00511455
484.2	0.00380902	0.00512779
484.4	0.00408289	0.00514104
484.6	0.00373341	0.00515427
484.8	0.00379625	0.00516751
485	0.00418146	0.00518074
485.2	0.00443586	0.00519397
485.4	0.00396568	0.0052072
485.6	0.00413977	0.00522043
485.8	0.00393407	0.00523365
486	0.00435023	0.00524687
486.2	0.00408836	0.00526009
486.4	0.00444904	0.00527331
486.6	0.00408067	0.00528652
486.8	0.00408264	0.00529974
487	0.00400135	0.00531294
487.2	0.00408327	0.00532615
487.4	0.00413224	0.00533936
487.6	0.00459315	0.00535256
487.8	0.00462877	0.00536576
488	0.00460697	0.00537895
488.2	0.00471826	0.00539215
488.4	0.00463111	0.00540534
488.6	0.00434109	0.00541853
488.8	0.00473381	0.00543172
489	0.00494528	0.0054449
489.2	0.00448368	0.00545808
489.4	0.00412669	0.00547126
489.6	0.00422883	0.00548444
489.8	0.00474403	0.00549762
490	0.00529839	0.00551079
490.2	0.0051888	0.00552396
490.4	0.00454498	0.00553713
490.6	0.00395709	0.00555029
490.8	0.00354446	0.00556345
491	0.00375271	0.00557661
491.2	0.00423973	0.00558977
491.4	0.00409927	0.00560293
491.6	0.00437317	0.00561608
491.8	0.00407676	0.00562923
492	0.0040467	0.00564238
492.2	0.0038626	0.00565553
492.4	0.00375749	0.00566867
492.6	0.00384507	0.00568181
492.8	0.00395914	0.00569495
493	0.00418182	0.00570808
493.2	0.00366411	0.00572122
493.4	0.00377698	0.00573435
493.6	0.00384327	0.00574748
493.8	0.00416027	0.0057606
494	0.00443542	0.00577373
494.2	0.00412809	0.00578685
494.4	0.00334235	0.00579997
494.6	0.00315283	0.00581309
494.8	0.00348488	0.0058262
495	0.00441392	0.00583931
495.2	0.00500096	0.00585242
495.4	0.00509192	0.00586553
495.6	0.00570532	0.00587863
495.8	0.00595814	0.00589173
496	0.00605016	0.00590483
496.2	0.00629595	0.00591793
496.4	0.00621779	0.00593103
496.6	0.00596025	0.00594412
496.8	0.00579681	0.00595721
497	0.00528284	0.0059703
497.2	0.0044365	0.00598338
497.4	0.00400069	0.00599646
497.6	0.00372512	0.00600955
497.8	0.00380561	0.00602262
498	0.00392554	0.0060357
498.2	0.00379516	0.00604877
498.4	0.00329736	0.00606184
498.6	0.00361469	0.00607491
498.8	0.00420364	0.00608798
499	0.00444108	0.00610104
499.2	0.00439107	0.0061141
499.4	0.00485255	0.00612716
499.6	0.0050595	0.00614022
499.8	0.00540049	0.00615327
500	0.00502708	0.00616632
500.2	0.00494367	0.00617937
500.4	0.00474163	0.00619242
500.6	0.00475698	0.00620546
500.8	0.00435945	0.0062185
501	0.00396572	0.00623154
501.2	0.00369185	0.00624458
501.4	0.00359248	0.00625761
501.6	0.00365982	0.00627064
501.8	0.00418427	0.00628367
502	0.00464459	0.0062967
502.2	0.00475871	0.00630973
502.4	0.00453314	0.00632275
502.6	0.00445315	0.00633577
502.8	0.00461463	0.00634879
503	0.00416744	0.0063618
503.2	0.00435273	0.00637481
503.4	0.00426372	0.00638782
503.6	0.00445986	0.00640083
503.8	0.00427502	0.00641384
504	0.0037751	0.00642684
504.2	0.00367002	0.00643984
504.4	0.00338899	0.00645284
504.6	0.00352529	0.00646584
504.8	0.00300798	0.00647883
505	0.00312049	0.00649182
505.2	0.00288326	0.00650481
505.4	0.00290882	0.0065178
505.6	0.00318073	0.00653078
505.8	0.00340954	0.00654376
506	0.00330648	0.00655674
506.2	0.00336576	0.00656972
506.4	0.0027378	0.00658269
506.6	0.00270013	0.00659566
506.8	0.00275865	0.00660863
507	0.00269594	0.0066216
507.2	0.00326536	0.00663457
507.4	0.00367639	0.00664753
507.6	0.00404785	0.00666049
507.8	0.00370323	0.00667345
508	0.00391956	0.0066864
508.2	0.00416998	0.00669935
508.4	0.00439649	0.0067123
508.6	0.00499247	0.00672525
508.8	0.00516042	0.0067382
509	0.00547518	0.00675114
509.2	0.00553702	0.00676408
509.4	0.0054721	0.00677702
509.6	0.00586136	0.00678996
509.8	0.00602088	0.00680289
510	0.00586716	0.00681582
510.2	0.00547287	0.00682875
510.4	0.00478851	0.00684168
510.6	0.00461337	0.0068546
510.8	0.00437906	0.00686752
511	0.00463699	0.00688044
511.2	0.00427719	0.00689336
511.4	0.00426607	0.00690627
511.6	0.00389136	0.00691918
511.8	0.00415679	0.00693209
512	0.00431588	0.006945
512.2	0.00426329	0.00695791
512.4	0.00445857	0.00697081
512.6	0.0043386	0.00698371
512.8	0.00459672	0.00699661
513	0.00446689	0.0070095
513.2	0.00467217	0.0070224
513.4	0.00488446	0.00703529
513.6	0.00527317	0.00704817
513.8	0.0053125	0.00706106
514	0.00486318	0.00707394
514.2	0.00457037	0.00708683
514.4	0.00470784	0.0070997
514.6	0.00455687	0.00711258
514.8	0.00481767	0.00712545
515	0.00482508	0.00713833
515.2	0.00437989	0.0071512
515.4	0.00505517	0.00716406
515.6	0.00515914	0.00717693
515.8	0.00523953	0.00718979
516	0.00499521	0.00720265
516.2	0.00493506	0.00721551
516.4	0.00500289	0.00722836
516.6	0.00485476	0.00724121
516.8	0.00527737	0.00725406
517	0.00495472	0.00726691
517.2	0.00488832	0.00727976
517.4	0.00463763	0.0072926
517.6	0.00422146	0.00730544
517.8	0.00409621	0.00731828
518	0.0036779	0.00733112
518.2	0.00347177	0.00734395
518.4	0.00353177	0.00735678
518.6	0.00379053	0.00736961
518.8	0.0043223	0.00738244
519	0.00435822	0.00739526
519.2	0.00452247	0.00740808
519.4	0.00481159	0.0074209
519.6	0.00456755	0.00743372
519.8	0.00453566	0.00744653
520	0.00453235	0.00745934
520.2	0.00532316	0.00747215
520.4	0.0056007	0.00748496
520.6	0.00571269	0.00749777
520.8	0.00558208	0.00751057
521	0.00522372	0.00752337
521.2	0.00486224	0.00753617
521.4	0.00428575	0.00754896
521.6	0.00380531	0.00756176
521.8	0.00404066	0.00757455
522	0.00381882	0.00758734
522.2	0.00454782	0.00760012
522.4	0.00502806	0.00761291
522.6	0.00546759	0.00762569
522.8	0.0058877	0.00763847
523	0.00579366	0.00765124
523.2	0.00588332	0.00766402
523.4	0.00598304	0.00767679
523.6	0.00568698	0.00768956
523.8	0.00616134	0.00770233
524	0.00674924	0.00771509
524.2	0.00696887	0.00772786
524.4	0.00648018	0.00774062
524.6	0.00606994	0.00775337
524.8	0.00589716	0.00776613
525	0.00553973	0.00777888
525.2	0.00482471	0.00779163
525.4	0.00408713	0.00780438
525.6	0.0044459	0.00781713
525.8	0.00501202	0.00782987
526	0.00510347	0.00784261
526.2	0.00529065	0.00785535
526.4	0.00503403	0.00786809
526.6	0.00565261	0.00788082
526.8	0.00576428	0.00789355
527	0.00610234	0.00790628
527.2	0.00624322	0.00791901
527.4	0.00625056	0.00793174
527.6	0.00585715	0.00794446
527.8	0.00586221	0.00795718
528	0.00576317	0.0079699
528.2	0.00580554	0.00798261
528.4	0.00599823	0.00799533
528.6	0.00611893	0.00800804
528.8	0.0057368	0.00802075
529	0.00571064	0.00803345
529.2	0.00569232	0.00804616
529.4	0.00560797	0.00805886
529.6	0.0060088	0.00807156
529.8	0.00599543	0.00808425
530	0.00599749	0.00809695
530.2	0.0056261	0.00810964
530.4	0.00605662	0.00812233
530.6	0.00646383	0.00813502
530.8	0.00596715	0.0081477
531	0.00641865	0.00816038
531.2	0.00631678	0.00817306
531.4	0.00616514	0.00818574
531.6	0.00595096	0.00819842
531.8	0.00583316	0.00821109
532	0.00631904	0.00822376
532.2	0.00663874	0.00823643
532.4	0.00671189	0.0082491
532.6	0.00671702	0.00826176
532.8	0.00663233	0.00827442
533	0.00706052	0.00828708
533.2	0.0063556	0.00829974
533.4	0.00614295	0.00831239
533.6	0.00592977	0.00832504
533.8	0.00592349	0.00833769
534	0.00588045	0.00835034
534.2	0.00539662	0.00836299
534.4	0.00511786	0.00837563
534.6	0.0050972	0.00838827
534.8	0.00519427	0.00840091
535	0.00592121	0.00841354
535.2	0.00547133	0.00842618
535.4	0.00543355	0.00843881
535.6	0.00532824	0.00845144
535.8	0.00552409	0.00846406
536	0.00612285	0.00847669
536.2	0.00612374	0.00848931
536.4	0.00594416	0.00850193
536.6	0.005519	0.00851455
536.8	0.00557497	0.00852716
537	0.00565709	0.00853977
537.2	0.00514674	0.00855238
537.4	0.00520716	0.00856499
537.6	0.00472439	0.0085776
537.8	0.00465518	0.0085902
538	0.00471542	0.0086028
538.2	0.00475388	0.0086154
538.4	0.00471075	0.008628
538.6	0.0055764	0.00864059
538.8	0.00560733	0.00865318
539	0.00527493	0.00866577
539.2	0.0051904	0.00867836
539.4	0.00565411	0.00869094
539.6	0.00560749	0.00870353
539.8	0.00618705	0.00871611
540	0.00607523	0.00872868
540.2	0.00600726	0.00874126
540.4	0.00625544	0.00875383
540.6	0.00648844	0.0087664
540.8	0.00720416	0.00877897
541	0.00742733	0.00879154
541.2	0.00693632	0.0088041
541.4	0.00704455	0.00881666
541.6	0.00677398	0.00882922
541.8	0.00676593	0.00884178
542	0.00694995	0.00885433
542.2	0.00693695	0.00886688
542.4	0.00658457	0.00887943
542.6	0.0065612	0.00889198
542.8	0.0056849	0.00890452
543	0.00511712	0.00891707
543.2	0.00481727	0.00892961
543.4	0.00431276	0.00894215
543.6	0.00398885	0.00895468
543.8	0.00366089	0.00896722
544	0.00302995	0.00897975
544.2	0.00344239	0.00899228
544.4	0.00363185	0.0090048
544.6	0.00365492	0.00901733
544.8	0.00402673	0.00902985
545	0.00396055	0.00904237
545.2	0.00379399	0.00905488
545.4	0.0039349	0.0090674
545.6	0.00395068	0.00907991
545.8	0.00442673	0.00909242
546	0.00467093	0.00910493
546.2	0.00499884	0.00911744
546.4	0.00558332	0.00912994
546.6	0.0055642	0.00914244
546.8	0.00530762	0.00915494
547	0.00533358	0.00916744
547.2	0.00578787	0.00917993
547.4	0.00618509	0.00919242
547.6	0.00667054	0.00920491
547.8	0.00691158	0.0092174
548	0.00749372	0.00922988
548.2	0.00798372	0.00924237
548.4	0.00845303	0.00925485
548.6	0.00827458	0.00926732
548.8	0.00835489	0.0092798
549	0.00817135	0.00929227
549.2	0.00810872	0.00930474
549.4	0.0078925	0.00931721
549.6	0.00799107	0.00932968
549.8	0.00773433	0.00934214
550	0.0072542	0.00935461
550.2	0.00745514	0.00936707
550.4	0.00746612	0.00937952
550.6	0.0065235	0.00939198
550.8	0.00616945	0.00940443
551	0.0061262	0.00941688
551.2	0.00613377	0.00942933
551.4	0.00576181	0.00944177
551.6	0.00582812	0.00945422
551.8	0.00609405	0.00946666
552	0.00578122	0.0094791
552.2	0.00504578	0.00949153
552.4	0.00557616	0.00950397
552.6	0.00551691	0.0095164
552.8	0.00534793	0.00952883
553	0.00581437	0.00954126
553.2	0.00604982	0.00955368
553.4	0.0060687	0.0095661
553.6	0.00621083	0.00957853
553.8	0.0063728	0.00959094
554	0.00628299	0.00960336
554.2	0.00684155	0.00961577
554.4	0.00666702	0.00962818
554.6	0.00630769	0.00964059
554.8	0.00646072	0.009653
555	0.00632739	0.0096654
555.2	0.00635361	0.00967781
555.4	0.00647236	0.00969021
555.6	0.00625138	0.0097026
555.8	0.0063132	0.009715
556	0.00606526	0.00972739
556.2	0.00610254	0.00973978
556.4	0.00675942	0.00975217
556.6	0.00648868	0.00976456
556.8	0.00633635	0.00977694
557	0.00700422	0.00978932
557.2	0.00707289	0.0098017
557.4	0.00747778	0.00981408
557.6	0.00749626	0.00982645
557.8	0.00719131	0.00983882
558	0.00739076	0.00985119
558.2	0.00762968	0.00986356
558.4	0.00784543	0.00987593
558.6	0.00782666	0.00988829
558.8	0.00796607	0.00990065
559	0.00760331	0.00991301
559.2	0.00798228	0.00992537
559.4	0.00802269	0.00993772
559.6	0.00753054	0.00995007
559.8	0.00725752	0.00996242
560	0.00709408	0.00997477
560.2	0.0069172	0.00998711
560.4	0.00706509	0.00999946
560.6	0.00672345	0.0100118
560.8	0.00659925	0.0100241
561	0.00643445	0.0100365
561.2	0.00668279	0.0100488
561.4	0.00718436	0.0100611
561.6	0.00651128	0.0100735
561.8	0.00644012	0.0100858
562	0.00702283	0.0100981
562.2	0.00665	0.0101104
562.4	0.0070898	0.0101228
562.6	0.00677177	0.0101351
562.8	0.00721623	0.0101474
563	0.00749002	0.0101597
563.2	0.00756318	0.010172
563.4	0.00725023	0.0101843
563.6	0.00705645	0.0101966
563.8	0.00660388	0.0102089
564	0.00701964	0.0102212
564.2	0.00687776	0.0102335
564.4	0.00692246	0.0102458
564.6	0.00665464	0.0102581
564.8	0.006249	0.0102704
565	0.00595145	0.0102827
565.2	0.00599898	0.010295
565.4	0.00575244	0.0103073
565.6	0.00534383	0.0103196
565.8	0.00609012	0.0103319
566	0.00630778	0.0103441
566.2	0.00634459	0.0103564
566.4	0.00720075	0.0103687
566.6	0.0076303	0.0103809
566.8	0.00838206	0.0103932
567	0.00817738	0.0104055
567.2	0.00816884	0.0104177
567.4	0.00787898	0.01043
567.6	0.00774203	0.0104423
567.8	0.00738201	0.0104545
568	0.0071588	0.0104668
568.2	0.0065689	0.010479
568.4	0.00638828	0.0104913
568.6	0.0059563	0.0105035
568.8	0.00578665	0.0105158
569	0.00526586	0.010528
569.2	0.00506195	0.0105403
569.4	0.00514505	0.0105525
569.6	0.00528704	0.0105648
569.8	0.00575562	0.010577
570	0.00580203	0.0105892
570.2	0.00580468	0.0106015
570.4	0.00591214	0.0106137
570.6	0.0058139	0.0106259
570.8	0.00609831	0.0106381
571	0.00612264	0.0106504
571.2	0.00617179	0.0106626
571.4	0.0057235	0.0106748
571.6	0.0059705	0.010687
571.8	0.00532805	0.0106992
572	0.00507045	0.0107114
572.2	0.00570404	0.0107236
572.4	0.00544159	0.0107358
572.6	0.00570078	0.0107481
572.8	0.00642422	0.0107603
573	0.00576491	0.0107725
573.2	0.00598904	0.0107847
573.4	0.00635614	0.0107969
573.6	0.00605004	0.010809
573.8	0.00608918	0.0108212
574	0.00604846	0.0108334
574.2	0.00562516	0.0108456
574.4	0.00528818	0.0108578
574.6	0.00531883	0.01087
574.8	0.00546838	0.0108822
575	0.00569971	0.0108943
575.2	0.0059711	0.0109065
575.4	0.00632535	0.0109187
575.6	0.00630064	0.0109309
575.8	0.00624534	0.010943
576	0.00690974	0.0109552
576.2	0.00772695	0.0109674
576.4	0.00763646	0.0109795
576.6	0.00814584	0.0109917
576.8	0.00853469	0.0110038
577	0.00889671	0.011016
577.2	0.00930423	0.0110281
577.4	0.00969618	0.0110403
577.6	0.00898675	0.0110524
577.8	0.00870911	0.0110646
578	0.00867294	0.0110767
578.2	0.00868811	0.0110889
578.4	0.00839951	0.011101
578.6	0.00802379	0.0111131
578.8	0.00843332	0.0111253
579	0.00839527	0.0111374
579.2	0.0080703	0.0111495
579.4	0.00777704	0.0111617
579.6	0.00726966	0.0111738
579.8	0.00750123	0.0111859
580	0.00730876	0.011198
580.2	0.00759263	0.0112102
580.4	0.00767988	0.0112223
580.6	0.00767014	0.0112344
580.8	0.0079709	0.0112465
581	0.00808176	0.0112586
581.2	0.00813431	0.0112707
581.4	0.00837808	0.0112828
581.6	0.00760642	0.0112949
581.8	0.00810295	0.011307
582	0.00871829	0.0113191
582.2	0.00856421	0.0113312
582.4	0.00840038	0.0113433
582.6	0.00853401	0.0113554
582.8	0.00890171	0.0113675
583	0.00869845	0.0113796
583.2	0.00867658	0.0113917
583.4	0.00892308	0.0114037
583.6	0.00901683	0.0114158
583.8	0.00935901	0.0114279
584	0.00914192	0.01144
584.2	0.00944558	0.0114521
584.4	0.00954908	0.0114641
584.6	0.00885323	0.0114762
584.8	0.00920727	0.0114883
585	0.00926083	0.0115003
585.2	0.00969171	0.0115124
585.4	0.00931999	0.0115245
585.6	0.00905837	0.0115365
585.8	0.00887473	0.0115486
586	0.00818678	0.0115606
586.2	0.00743866	0.0115727
586.4	0.00741224	0.0115847
586.6	0.00780555	0.0115968
586.8	0.00756852	0.0116088
587	0.00753352	0.0116209
587.2	0.00736595	0.0116329
587.4	0.00729195	0.0116449
587.6	0.00712432	0.011657
587.8	0.00727601	0.011669
588	0.00746232	0.011681
588.2	0.00765546	0.0116931
588.4	0.00770783	0.0117051
588.6	0.00724142	0.0117171
588.8	0.00750534	0.0117291
589	0.0073815	0.0117412
589.2	0.00732242	0.0117532
589.4	0.00728098	0.0117652
589.6	0.00756519	0.0117772
589.8	0.00720673	0.0117892
590	0.00771907	0.0118012
590.2	0.00766958	0.0118132
590.4	0.00809914	0.0118252
590.6	0.00855271	0.0118373
590.8	0.00871199	0.0118493
591	0.0086572	0.0118613
591.2	0.00888948	0.0118732
591.4	0.00936036	0.0118852
591.6	0.00985495	0.0118972
591.8	0.0101845	0.0119092
592	0.00980879	0.0119212
592.2	0.00948723	0.0119332
592.4	0.00935379	0.0119452
592.6	0.00875625	0.0119571
592.8	0.00885996	0.0119691
593	0.00850134	0.0119811
593.2	0.0083327	0.0119931
593.4	0.00785165	0.012005
593.6	0.00796235	0.012017
593.8	0.00784515	0.012029
594	0.00771189	0.012041
594.2	0.00661572	0.0120529
594.4	0.00631346	0.0120649
594.6	0.00607906	0.0120768
594.8	0.00619876	0.0120888
595	0.00596296	0.0121008
595.2	0.00618814	0.0121127
595.4	0.00641713	0.0121247
595.6	0.00625677	0.0121366
595.8	0.00597146	0.0121485
596	0.00595716	0.0121605
596.2	0.00649345	0.0121724
596.4	0.00701367	0.0121844
596.6	0.00692019	0.0121963
596.8	0.00716603	0.0122082
597	0.0074056	0.0122202
597.2	0.00791438	0.0122321
597.4	0.00799823	0.012244
597.6	0.00854477	0.0122559
597.8	0.00815248	0.0122679
598	0.00779331	0.0122798
598.2	0.00800349	0.0122917
598.4	0.00836957	0.0123036
598.6	0.00842686	0.0123155
598.8	0.00846767	0.0123275
599	0.00863368	0.0123394
599.2	0.00851874	0.0123513
599.4	0.00873989	0.0123632
599.6	0.00846338	0.0123751
599.8	0.00837233	0.012387
600	0.00836531	0.0123989
600.2	0.00789465	0.0124108
600.4	0.00780665	0.0124227
600.6	0.00795232	0.0124346
600.8	0.00861874	0.0124465
601	0.00939959	0.0124583
601.2	0.00944738	0.0124702
601.4	0.00995129	0.0124821
601.6	0.0100507	0.012494
601.8	0.00997048	0.0125059
602	0.0108415	0.0125177
602.2	0.0112678	0.0125296
602.4	0.0108735	0.0125415
602.6	0.0107341	0.0125534
602.8	0.0107464	0.0125652
603	0.0107937	0.0125771
603.2	0.010396	0.012589
603.4	0.0100707	0.0126008
603.6	0.00916309	0.0126127
603.8	0.00852703	0.0126246
604	0.00799153	0.0126364
604.2	0.00700411	0.0126482
604.4	0.00753363	0.0126601
604.6	0.00775317	0.0126719
604.8	0.00753606	0.0126838
605	0.00763076	0.0126956
605.2	0.00710947	0.0127075
605.4	0.00764476	0.0127193
605.6	0.00701912	0.0127312
605.8	0.00699091	0.012743
606	0.00694159	0.0127548
606.2	0.00720642	0.0127667
606.4	0.00715042	0.0127785
606.6	0.00759648	0.0127903
606.8	0.00776682	0.0128021
607	0.00736143	0.012814
607.2	0.0073512	0.0128258
607.4	0.00760739	0.0128376
607.6	0.0078394	0.0128494
607.8	0.00778723	0.0128612
608	0.00797861	0.012873
608.2	0.00795266	0.0128848
608.4	0.00848786	0.0128967
608.6	0.00806196	0.0129085
608.8	0.007898	0.0129203
609	0.00803404	0.0129321
609.2	0.00827543	0.0129439
609.4	0.00886047	0.0129557
609.6	0.00843844	0.0129675
609.8	0.00815026	0.0129792
610	0.00818543	0.012991
610.2	0.0089938	0.0130028
610.4	0.00858919	0.0130146
610.6	0.00858546	0.0130264
610.8	0.00891768	0.0130382
611	0.00906935	0.0130499
611.2	0.0096657	0.0130617
611.4	0.0101269	0.0130735
611.6	0.0104826	0.0130853
611.8	0.0102132	0.013097
612	0.0104714	0.0131088
612.2	0.0104067	0.0131206
612.4	0.0104849	0.0131323
612.6	0.0108866	0.0131441
612.8	0.0111325	0.0131559
613	0.0110545	0.0131676
613.2	0.0115873	0.0131794
613.4	0.0108766	0.0131911
613.6	0.0106499	0.0132029
613.8	0.0100748	0.0132146
614	0.00968264	0.0132264
614.2	0.00985244	0.0132381
614.4	0.00965094	0.0132499
614.6	0.00984734	0.0132616
614.8	0.010239	0.0132733
615	0.0101775	0.0132851
615.2	0.00957665	0.0132968
615.4	0.00925148	0.0133085
615.6	0.00880206	0.0133203
615.8	0.00857942	0.013332
616	0.00864204	0.0133437
616.2	0.00900056	0.0133554
616.4	0.00922838	0.0133671
616.6	0.00931148	0.0133789
616.8	0.00886609	0.0133906
617	0.00882547	0.0134023
617.2	0.00913775	0.013414
617.4	0.0087253	0.0134257
617.6	0.00886219	0.0134374
617.8	0.00895637	0.0134491
618	0.00888752	0.0134608
618.2	0.00976222	0.0134725
618.4	0.0097202	0.0134842
618.6	0.00981667	0.0134959
618.8	0.00942442	0.0135076
619	0.00917021	0.0135193
619.2	0.00860199	0.013531
619.4	0.00856517	0.0135427
619.6	0.00840072	0.0135544
619.8	0.00882712	0.0135661
620	0.00910938	0.0135777
620.2	0.00924377	0.0135894
620.4	0.00925928	0.0136011
620.6	0.00924998	0.0136128
620.8	0.00960779	0.0136244
621	0.00929379	0.0136361
621.2	0.00911864	0.0136478
621.4	0.00976333	0.0136595
621.6	0.0102901	0.0136711
621.8	0.0109518	0.0136828
622	0.0108011	0.0136944
622.2	0.0110011	0.0137061
622.4	0.0106589	0.0137177
622.6	0.010809	0.0137294
622.8	0.0108244	0.013741
623	0.0110715	0.0137527
623.2	0.0108349	0.0137643
623.4	0.0107317	0.013776
623.6	0.010868	0.0137876
623.8	0.0109151	0.0137993
624	0.0105554	0.0138109
624.2	0.010525	0.0138225
624.4	0.0106998	0.0138342
624.6	0.01043	0.0138458
624.8	0.0100301	0.0138574
625	0.00994662	0.0138691
625.2	0.0104205	0.0138807
625.4	0.0103626	0.0138923
625.6	0.0103499	0.0139039
625.8	0.00995516	0.0139156
626	0.00950426	0.0139272
626.2	0.0088628	0.0139388
626.4	0.0084236	0.0139504
626.6	0.00854657	0.013962
626.8	0.00849606	0.0139736
627	0.00828756	0.0139852
627.2	0.00755535	0.0139968
627.4	0.00768947	0.0140084
627.6	0.00828998	0.01402
627.8	0.00803235	0.0140316
628	0.00810961	0.0140432
628.2	0.00863334	0.0140548
628.4	0.00882022	0.0140664
628.6	0.00900088	0.014078
628.8	0.00919236	0.0140896
629	0.00946989	0.0141012
629.2	0.00945812	0.0141127
629.4	0.009674	0.0141243
629.6	0.0104311	0.0141359
629.8	0.00984098	0.0141475
630	0.00973676	0.014159
630.2	0.00973008	0.0141706
630.4	0.0097389	0.0141822
630.6	0.00943451	0.0141937
630.8	0.00954638	0.0142053
631	0.00927518	0.0142169
631.2	0.00905874	0.0142284
631.4	0.00992349	0.01424
631.6	0.0101513	0.0142516
631.8	0.0102083	0.0142631
632	0.0103053	0.0142747
632.2	0.0109027	0.0142862
632.4	0.0114045	0.0142978
632.6	0.0115402	0.0143093
632.8	0.0115603	0.0143208
633	0.0116619	0.0143324
633.2	0.012515	0.0143439
633.4	0.0125621	0.0143555
633.6	0.0120692	0.014367
633.8	0.0117301	0.0143785
634	0.01184	0.0143901
634.2	0.0117714	0.0144016
634.4	0.0110147	0.0144131
634.6	0.0103639	0.0144247
634.8	0.0102711	0.0144362
635	0.00984273	0.0144477
635.2	0.00965593	0.0144592
635.4	0.00965871	0.0144707
635.6	0.00919761	0.0144822
635.8	0.00922086	0.0144937
636	0.00957874	0.0145053
636.2	0.00998504	0.0145168
636.4	0.0101235	0.0145283
636.6	0.00996983	0.0145398
636.8	0.0100112	0.0145513
637	0.0103706	0.0145628
637.2	0.0100623	0.0145743
637.4	0.00941338	0.0145858
637.6	0.00898561	0.0145973
637.8	0.00922881	0.0146088
638	0.00939902	0.0146202
638.2	0.0095424	0.0146317
638.4	0.00898013	0.0146432
638.6	0.00898628	0.0146547
638.8	0.00928561	0.0146662
639	0.00954335	0.0146776
639.2	0.00922475	0.0146891
639.4	0.0094791	0.0147006
639.6	0.00952904	0.0147121
639.8	0.00977486	0.0147235
640	0.010295	0.014735
640.2	0.0102921	0.0147465
640.4	0.0101165	0.0147579
640.6	0.0100803	0.0147694
640.8	0.00977781	0.0147808
641	0.0091373	0.0147923
641.2	0.0084877	0.0148038
641.4	0.0083461	0.0148152
641.6	0.00843718	0.0148267
641.8	0.00896901	0.0148381
642	0.00914492	0.0148495
642.2	0.00953853	0.014861
642.4	0.00939899	0.0148724
642.6	0.00980151	0.0148839
642.8	0.0101593	0.0148953
643	0.0102564	0.0149067
643.2	0.0104487	0.0149182
643.4	0.0108793	0.0149296
643.6	0.0109278	0.0149411
643.8	0.0111175	0.0149525
644	0.0111954	0.0149639
644.2	0.0112203	0.0149753
644.4	0.010979	0.0149867
644.6	0.0107379	0.0149982
644.8	0.0103036	0.0150096
645	0.0102344	0.015021
645.2	0.0102085	0.0150324
645.4	0.0104147	0.0150438
645.6	0.0100007	0.0150552
645.8	0.00994472	0.0150666
646	0.00957122	0.015078
646.2	0.00945033	0.0150894
646.4	0.00887113	0.0151008
646.6	0.00876474	0.0151122
646.8	0.00851556	0.0151236
647	0.00859346	0.015135
647.2	0.00897647	0.0151464
647.4	0.00920523	0.0151578
647.6	0.00953727	0.0151692
647.8	0.00963547	0.0151806
648	0.0099611	0.0151919
648.2	0.0104548	0.0152033
648.4	0.0104759	0.0152147
648.6	0.0104984	0.0152261
648.8	0.0108138	0.0152375
649	0.0106715	0.0152488
649.2	0.0107659	0.0152602
649.4	0.010418	0.0152716
649.6	0.0105249	0.0152829
649.8	0.0106202	0.0152943
650	0.0103326	0.0153057
650.2	0.0105042	0.015317
650.4	0.0102053	0.0153284
650.6	0.00989252	0.0153397
650.8	0.0099244	0.0153511
651	0.0101672	0.0153624
651.2	0.0102047	0.0153738
651.4	0.0100209	0.0153851
651.6	0.00951236	0.0153965
651.8	0.0092193	0.0154078
652	0.00947857	0.0154192
652.2	0.00970925	0.0154305
652.4	0.00979927	0.0154418
652.6	0.00946805	0.0154532
652.8	0.00933127	0.0154645
653	0.00891134	0.0154758
653.2	0.00887148	0.0154872
653.4	0.00886355	0.0154985
653.6	0.00939055	0.0155098
653.8	0.00944207	0.0155211
654	0.00962317	0.0155324
654.2	0.00996814	0.0155438
654.4	0.0100365	0.0155551
654.6	0.0101165	0.0155664
654.8	0.0104993	0.0155777
655	0.00982431	0.015589
655.2	0.00969879	0.0156003
655.4	0.0094055	0.0156116
655.6	0.00961628	0.0156229
655.8	0.0102876	0.0156342
656	0.0105317	0.0156455
656.2	0.0105698	0.0156568
656.4	0.0100153	0.0156681
656.6	0.0101699	0.0156794
656.8	0.0104104	0.0156907
657	0.0102828	0.015702
657.2	0.0105803	0.0157133
657.4	0.010806	0.0157246
657.6	0.0111941	0.0157358
657.8	0.0114569	0.0157471
658	0.0112733	0.0157584
658.2	0.0116852	0.0157697
658.4	0.011639	0.0157809
658.6	0.0111721	0.0157922
658.8	0.0109592	0.0158035
659	0.0106913	0.0158148
659.2	0.0110654	0.015826
659.4	0.0109146	0.0158373
659.6	0.0107494	0.0158485
659.8	0.0103947	0.0158598
660	0.00977003	0.0158711
660.2	0.00978158	0.0158823
660.4	0.0102527	0.0158936
660.6	0.0109569	0.0159048
660.8	0.0107646	0.0159161
661	0.010765	0.0159273
661.2	0.0108666	0.0159386
661.4	0.0106865	0.0159498
661.6	0.0110389	0.0159611
661.8	0.0104685	0.0159723
662	0.0107196	0.0159835
662.2	0.0111415	0.0159947
662.4	0.0108084	0.016006
662.6	0.0109615	0.0160172
662.8	0.0111764	0.0160284
663	0.0112441	0.0160397
663.2	0.0111617	0.0160509
663.4	0.0106426	0.0160621
663.6	0.0106053	0.0160733
663.8	0.0111363	0.0160845
664	0.0114815	0.0160958
664.2	0.0117883	0.016107
664.4	0.0115973	0.0161182
664.6	0.0115264	0.0161294
664.8	0.0117019	0.0161406
665	0.0115666	0.0161518
665.2	0.0118115	0.016163
665.4	0.0117288	0.0161742
665.6	0.0118383	0.0161854
665.8	0.0112388	0.0161966
666	0.0114484	0.0162078
666.2	0.0111851	0.016219
666.4	0.010837	0.0162302
666.6	0.0108553	0.0162414
666.8	0.0108516	0.0162526
667	0.0103173	0.0162638
667.2	0.0104222	0.0162749
667.4	0.0104916	0.0162861
667.6	0.0106612	0.0162973
667.8	0.0110009	0.0163085
668	0.0109899	0.0163196
668.2	0.0113028	0.0163308
668.4	0.0116658	0.016342
668.6	0.0125031	0.0163532
668.8	0.0126625	0.0163643
669	0.0127965	0.0163755
669.2	0.013285	0.0163866
669.4	0.0129395	0.0163978
669.6	0.0128322	0.016409
669.8	0.0126399	0.0164201
670	0.0127197	0.0164313
670.2	0.0126911	0.0164424
670.4	0.0127836	0.0164536
670.6	0.0123189	0.0164647
670.8	0.0120282	0.0164759
671	0.0113688	0.016487
671.2	0.0110673	0.0164981
671.4	0.0107583	0.0165093
671.6	0.0104706	0.0165204
671.8	0.0103098	0.0165316
672	0.0101139	0.0165427
672.2	0.0105147	0.0165538
672.4	0.0102504	0.0165649
672.6	0.0101554	0.0165761
672.8	0.00985037	0.0165872
673	0.0101144	0.0165983
673.2	0.0105284	0.0166094
673.4	0.0105272	0.0166206
673.6	0.0108127	0.0166317
673.8	0.011452	0.0166428
674	0.0117446	0.0166539
674.2	0.0122108	0.016665
674.4	0.0127201	0.0166761
674.6	0.0126829	0.0166872
674.8	0.0130095	0.0166983
675	0.01239	0.0167094
675.2	0.0125039	0.0167205
675.4	0.0123078	0.0167316
675.6	0.012637	0.0167427
675.8	0.0124943	0.0167538
676	0.0126103	0.0167649
676.2	0.0130828	0.016776
676.4	0.0132171	0.0167871
676.6	0.0128886	0.0167982
676.8	0.0125341	0.0168093
677	0.0125922	0.0168203
677.2	0.0124875	0.0168314
677.4	0.0123102	0.0168425
677.6	0.0122829	0.0168536
677.8	0.0126756	0.0168646
678	0.0127325	0.0168757
678.2	0.0127278	0.0168868
678.4	0.0127752	0.0168978
678.6	0.0122955	0.0169089
678.8	0.0117821	0.01692
679	0.0111795	0.016931
679.2	0.0113242	0.0169421
679.4	0.0113515	0.0169532
679.6	0.0116713	0.0169642
679.8	0.0120405	0.0169753
680	0.0130344	0.0169863
680.2	0.0133752	0.0169974
680.4	0.0134103	0.0170084
680.6	0.0126889	0.0170195
680.8	0.0129953	0.0170305
681	0.0131115	0.0170415
681.2	0.0132633	0.0170526
681.4	0.0133777	0.0170636
681.6	0.0135362	0.0170747
681.8	0.0135679	0.0170857
682	0.0131283	0.0170967
682.2	0.0129218	0.0171077
682.4	0.0127042	0.0171188
682.6	0.0122916	0.0171298
682.8	0.0118071	0.0171408
683	0.0114472	0.0171518
683.2	0.0114534	0.0171629
683.4	0.0117908	0.0171739
683.6	0.011519	0.0171849
683.8	0.0126234	0.0171959
684	0.0130276	0.0172069
684.2	0.0127012	0.0172179
684.4	0.0128323	0.0172289
684.6	0.0126926	0.0172399
684.8	0.0127789	0.0172509
685	0.0124372	0.0172619
685.2	0.0126465	0.0172729
685.4	0.0125097	0.0172839
685.6	0.0125207	0.0172949
685.8	0.0129605	0.0173059
686	0.0126237	0.0173169
686.2	0.0130566	0.0173279
686.4	0.0128917	0.0173389
686.6	0.012677	0.0173498
686.8	0.0120512	0.0173608
687	0.0119562	0.0173718
687.2	0.011849	0.0173828
687.4	0.0116231	0.0173938
687.6	0.011734	0.0174047
687.8	0.0122326	0.0174157
688	0.0124598	0.0174267
688.2	0.0126257	0.0174376
688.4	0.01246	0.0174486
688.6	0.0124246	0.0174596
688.8	0.0123913	0.0174705
689	0.0127667	0.0174815
689.2	0.0134648	0.0174924
689.4	0.0134314	0.0175034
689.6	0.0136776	0.0175144
689.8	0.0139569	0.0175253
690	0.0138297	0.0175363
690.2	0.0137775	0.0175472
690.4	0.0132057	0.0175582
690.6	0.0133017	0.0175691
690.8	0.0128569	0.01758
691	0.0125382	0.017591
691.2	0.0120418	0.0176019
691.4	0.0117693	0.0176128
691.6	0.0118238	0.0176238
691.8	0.0120072	0.0176347
692	0.0119005	0.0176456
692.2	0.0121808	0.0176566
692.4	0.0118927	0.0176675
692.6	0.0120258	0.0176784
692.8	0.0119874	0.0176893
693	0.0124449	0.0177003
693.2	0.0122745	0.0177112
693.4	0.0119553	0.0177221
693.6	0.0122581	0.017733
693.8	0.0120086	0.0177439
694	0.012254	0.0177548
694.2	0.0117318	0.0177657
694.4	0.0116843	0.0177766
694.6	0.0119182	0.0177875
694.8	0.0113987	0.0177984
695	0.0110345	0.0178093
695.2	0.0108639	0.0178202
695.4	0.0109778	0.0178311
695.6	0.0111419	0.017842
695.8	0.0116629	0.0178529
696	0.012125	0.0178638
696.2	0.0129985	0.0178747
696.4	0.0129366	0.0178856
696.6	0.0134326	0.0178965
696.8	0.0140623	0.0179073
697	0.014426	0.0179182
697.2	0.0148879	0.0179291
697.4	0.015371	0.01794
697.6	0.0154699	0.0179508
697.8	0.0153235	0.0179617
698	0.0155141	0.0179726
698.2	0.0150566	0.0179834
698.4	0.0146838	0.0179943
698.6	0.0146187	0.0180052
698.8	0.0144806	0.018016
699	0.0143074	0.0180269
699.2	0.0144325	0.0180377
699.4	0.0144207	0.0180486
699.6	0.0143865	0.0180594
699.8	0.014428	0.0180703
700	0.0144602	0.0180811
700.2	0.0143798	0.018092
700.4	0.01386	0.0181028
700.6	0.0137807	0.0181137
700.8	0.0136885	0.0181245
701	0.0131752	0.0181354
701.2	0.0133193	0.0181462
701.4	0.0126593	0.018157
701.6	0.0126283	0.0181679
701.8	0.0129326	0.0181787
702	0.0128238	0.0181895
702.2	0.012457	0.0182003
702.4	0.012599	0.0182112
702.6	0.0127659	0.018222
702.8	0.0127576	0.0182328
703	0.0128072	0.0182436
703.2	0.0130809	0.0182544
703.4	0.0126839	0.0182653
703.6	0.0128647	0.0182761
703.8	0.0126107	0.0182869
704	0.0128908	0.0182977
704.2	0.0129049	0.0183085
704.4	0.0122149	0.0183193
704.6	0.0122656	0.0183301
704.8	0.0118253	0.0183409
705	0.0118308	0.0183517
705.2	0.0120515	0.0183625
705.4	0.0128561	0.0183733
705.6	0.0135926	0.0183841
705.8	0.0139948	0.0183949
706	0.0140905	0.0184057
706.2	0.0146844	0.0184165
706.4	0.0151578	0.0184272
706.6	0.0150703	0.018438
706.8	0.015577	0.0184488
707	0.016086	0.0184596
707.2	0.0160516	0.0184703
707.4	0.0158771	0.0184811
707.6	0.0159106	0.0184919
707.8	0.0150872	0.0185027
708	0.0147802	0.0185134
708.2	0.0138822	0.0185242
708.4	0.0133708	0.018535
708.6	0.0129555	0.0185457
708.8	0.0126443	0.0185565
709	0.0130409	0.0185673
709.2	0.0128157	0.018578
709.4	0.0130661	0.0185888
709.6	0.0125886	0.0185995
709.8	0.0126296	0.0186103
710	0.012607	0.018621
710.2	0.0130801	0.0186318
710.4	0.0131486	0.0186425
710.6	0.0135221	0.0186532
710.8	0.0138845	0.018664
711	0.0136263	0.0186747
711.2	0.0135092	0.0186855
711.4	0.0135375	0.0186962
711.6	0.0132524	0.0187069
711.8	0.0135024	0.0187177
712	0.0138066	0.0187284
712.2	0.0144445	0.0187391
712.4	0.0146278	0.0187498
712.6	0.014794	0.0187606
712.8	0.0153102	0.0187713
713	0.0152649	0.018782
713.2	0.0148365	0.0187927
713.4	0.0145443	0.0188034
713.6	0.0142462	0.0188141
713.8	0.0141409	0.0188249
714	0.0140493	0.0188356
714.2	0.0139567	0.0188463
714.4	0.0133869	0.018857
714.6	0.0127189	0.0188677
714.8	0.0117548	0.0188784
715	0.0112848	0.0188891
715.2	0.011737	0.0188998
715.4	0.0118237	0.0189105
715.6	0.0124187	0.0189212
715.8	0.0131648	0.0189319
716	0.0134645	0.0189425
716.2	0.0138978	0.0189532
716.4	0.0139543	0.0189639
716.6	0.0140137	0.0189746
716.8	0.0143236	0.0189853
717	0.0147096	0.018996
717.2	0.0145815	0.0190066
717.4	0.0146894	0.0190173
717.6	0.0151291	0.019028
717.8	0.0152293	0.0190387
718	0.0152206	0.0190493
718.2	0.0148739	0.01906
718.4	0.0145037	0.0190707
718.6	0.0143312	0.0190813
718.8	0.0141432	0.019092
719	0.0142551	0.0191026
719.2	0.0145941	0.0191133
719.4	0.0146363	0.019124
719.6	0.0150411	0.0191346
719.8	0.0146647	0.0191453
720	0.0142815	0.0191559
720.2	0.0135072	0.0191666
720.4	0.0134641	0.0191772
720.6	0.0127765	0.0191878
720.8	0.0130839	0.0191985
721	0.0128411	0.0192091
721.2	0.0127084	0.0192198
721.4	0.0131028	0.0192304
721.6	0.0131224	0.019241
721.8	0.0129542	0.0192517
722	0.0131775	0.0192623
722.2	0.0131918	0.0192729
722.4	0.0132797	0.0192835
722.6	0.0131185	0.0192942
722.8	0.0131963	0.0193048
723	0.0135741	0.0193154
723.2	0.0136279	0.019326
723.4	0.0141079	0.0193367
723.6	0.0145114	0.0193473
723.8	0.0146101	0.0193579
724	0.0145063	0.0193685
724.2	0.0143886	0.0193791
724.4	0.0146469	0.0193897
724.6	0.0143033	0.0194003
724.8	0.0142308	0.0194109
725	0.014111	0.0194215
725.2	0.0143172	0.0194321
725.4	0.0144733	0.0194427
725.6	0.0138836	0.0194533
725.8	0.0138627	0.0194639
726	0.0141042	0.0194745
726.2	0.0134503	0.0194851
726.4	0.0134809	0.0194957
726.6	0.0132323	0.0195062
726.8	0.0132768	0.0195168
727	0.0134071	0.0195274
727.2	0.0128164	0.019538
727.4	0.0130531	0.0195486
727.6	0.0133585	0.0195591
727.8	0.0133295	0.0195697
728	0.0129787	0.0195803
728.2	0.0130422	0.0195908
728.4	0.0128946	0.0196014
728.6	0.013098	0.019612
728.8	0.0132851	0.0196225
729	0.0136223	0.0196331
729.2	0.0139788	0.0196437
729.4	0.0141741	0.0196542
729.6	0.0140917	0.0196648
729.8	0.0147027	0.0196753
730	0.0150868	0.0196859
730.2	0.0148214	0.0196964
730.4	0.0149458	0.019707
730.6	0.0148843	0.0197175
730.8	0.0147541	0.0197281
731	0.0145471	0.0197386
731.2	0.0141925	0.0197492
731.4	0.0142028	0.0197597
731.6	0.0137944	0.0197702
731.8	0.0134904	0.0197808
732	0.0133394	0.0197913
732.2	0.0135739	0.0198018
732.4	0.0136605	0.0198124
732.6	0.0141582	0.0198229
732.8	0.0147371	0.0198334
733	0.0147083	0.0198439
733.2	0.0151998	0.0198544
733.4	0.0154111	0.019865
733.6	0.0157586	0.0198755
733.8	0.0159816	0.019886
734	0.0159888	0.0198965
734.2	0.0160592	0.019907
734.4	0.0159976	0.0199175
734.6	0.0159667	0.019928
734.8	0.0154205	0.0199385
735	0.0152856	0.019949
735.2	0.0149331	0.0199595
735.4	0.0139687	0.01997
735.6	0.0132458	0.0199805
735.8	0.0132929	0.019991
736	0.013395	0.0200015
736.2	0.0134675	0.020012
736.4	0.0136435	0.0200225
736.6	0.0137641	0.020033
736.8	0.013884	0.0200435
737	0.0138377	0.020054
737.2	0.0141968	0.0200645
737.4	0.0142644	0.0200749
737.6	0.0145894	0.0200854
737.8	0.0143876	0.0200959
738	0.0146568	0.0201064
738.2	0.0150423	0.0201168
738.4	0.0148794	0.0201273
738.6	0.0147688	0.0201378
738.8	0.0149826	0.0201482
739	0.0153045	0.0201587
739.2	0.0151951	0.0201692
739.4	0.0152791	0.0201796
739.6	0.0156261	0.0201901
739.8	0.0164531	0.0202005
740	0.0165421	0.020211
740.2	0.0160411	0.0202214
740.4	0.0159694	0.0202319
740.6	0.0160586	0.0202423
740.8	0.0162042	0.0202528
741	0.0165013	0.0202632
741.2	0.0165795	0.0202737
741.4	0.016921	0.0202841
741.6	0.0168988	0.0202946
741.8	0.016286	0.020305
742	0.015861	0.0203154
742.2	0.0157012	0.0203259
742.4	0.0158061	0.0203363
742.6	0.0157599	0.0203467
742.8	0.0153864	0.0203572
743	0.0153764	0.0203676
743.2	0.0152358	0.020378
743.4	0.0153727	0.0203884
743.6	0.0157798	0.0203988
743.8	0.01609	0.0204093
744	0.0154136	0.0204197
744.2	0.015032	0.0204301
744.4	0.0152562	0.0204405
744.6	0.0160577	0.0204509
744.8	0.016335	0.0204613
745	0.0165474	0.0204717
745.2	0.016534	0.0204821
745.4	0.0164085	0.0204925
745.6	0.015949	0.0205029
745.8	0.0153243	0.0205133
746	0.0147648	0.0205237
746.2	0.0150429	0.0205341
746.4	0.0150164	0.0205445
746.6	0.0147826	0.0205549
746.8	0.0145127	0.0205653
747	0.0147634	0.0205757
747.2	0.0148636	0.0205861
747.4	0.0150205	0.0205964
747.6	0.015206	0.0206068
747.8	0.0152993	0.0206172
748	0.0147008	0.0206276
748.2	0.0148723	0.020638
748.4	0.0153364	0.0206483
748.6	0.0160576	0.0206587
748.8	0.0161829	0.0206691
749	0.0159933	0.0206794
749.2	0.0159007	0.0206898
749.4	0.0161612	0.0207002
749.6	0.0155933	0.0207105
749.8	0.0157675	0.0207209
750	0.0157148	0.0207313
750.2	0.0158144	0.0207416
750.4	0.0158504	0.020752
750.6	0.0155292	0.0207623
750.8	0.0154815	0.0207727
751	0.0154279	0.020783
751.2	0.0149393	0.0207934
751.4	0.0150691	0.0208037
751.6	0.015224	0.0208141
751.8	0.0157271	0.0208244
752	0.0153214	0.0208347
752.2	0.0160009	0.0208451
752.4	0.0162703	0.0208554
752.6	0.016951	0.0208657
752.8	0.0169982	0.0208761
753	0.0166607	0.0208864
753.2	0.0169275	0.0208967
753.4	0.0169188	0.0209071
753.6	0.0169573	0.0209174
753.8	0.0172131	0.0209277
754	0.0165741	0.020938
754.2	0.0164376	0.0209483
754.4	0.0165853	0.0209587
754.6	0.0159637	0.020969
754.8	0.0158237	0.0209793
755	0.0160423	0.0209896
755.2	0.0155282	0.0209999
755.4	0.0159211	0.0210102
755.6	0.0160824	0.0210205
755.8	0.0162764	0.0210308
756	0.0157347	0.0210411
756.2	0.016035	0.0210514
756.4	0.0160589	0.0210617
756.6	0.0163866	0.021072
756.8	0.0163041	0.0210823
757	0.0163043	0.0210926
757.2	0.0165369	0.0211029
757.4	0.0160405	0.0211132
757.6	0.0160317	0.0211235
757.8	0.0154643	0.0211337
758	0.015613	0.021144
758.2	0.0161013	0.0211543
758.4	0.0165473	0.0211646
758.6	0.0159327	0.0211749
758.8	0.0162434	0.0211851
759	0.0172561	0.0211954
759.2	0.0168794	0.0212057
759.4	0.0173548	0.021216
759.6	0.017524	0.0212262
759.8	0.0173528	0.0212365
760	0.0167677	0.0212467
760.2	0.0164228	0.021257
760.4	0.01618	0.0212673
760.6	0.0157654	0.0212775
760.8	0.0152778	0.0212878
761	0.0147231	0.021298
761.2	0.0143037	0.0213083
761.4	0.0136273	0.0213185
761.6	0.013631	0.0213288
761.8	0.0132302	0.021339
762	0.0134052	0.0213493
762.2	0.013536	0.0213595
762.4	0.013861	0.0213697
762.6	0.0142009	0.02138
762.8	0.0150754	0.0213902
763	0.0159969	0.0214005
763.2	0.0163767	0.0214107
763.4	0.016877	0.0214209
763.6	0.0170102	0.0214311
763.8	0.0171209	0.0214414
764	0.0171774	0.0214516
764.2	0.0167827	0.0214618
764.4	0.0167459	0.021472
764.6	0.0166563	0.0214823
764.8	0.0164776	0.0214925
765	0.0164873	0.0215027
765.2	0.0165178	0.0215129
765.4	0.0164334	0.0215231
765.6	0.0164492	0.0215333
765.8	0.0163032	0.0215436
766	0.0161038	0.0215537
766.2	0.0161413	0.021564
766.4	0.0162855	0.0215742
766.6	0.0168948	0.0215844
766.8	0.0171378	0.0215946
767	0.0175926	0.0216048
767.2	0.0179348	0.021615
767.4	0.0182141	0.0216251
767.6	0.0180033	0.0216353
767.8	0.0176887	0.0216455
768	0.0174023	0.0216557
768.2	0.0170124	0.0216659
768.4	0.016788	0.0216761
768.6	0.0164618	0.0216863
768.8	0.0158849	0.0216964
769	0.0161149	0.0217066
769.2	0.015942	0.0217168
769.4	0.0162508	0.021727
769.6	0.0161784	0.0217372
769.8	0.0161781	0.0217473
770	0.0156041	0.0217575
770.2	0.0159784	0.0217676
770.4	0.0159577	0.0217778
770.6	0.0166345	0.021788
770.8	0.0166425	0.0217981
771	0.0167914	0.0218083
771.2	0.0172333	0.0218185
771.4	0.0170078	0.0218286
771.6	0.0168913	0.0218388
771.8	0.016666	0.0218489
772	0.0168862	0.0218591
772.2	0.0170509	0.0218692
772.4	0.0170893	0.0218794
772.6	0.0169302	0.0218895
772.8	0.0170846	0.0218996
773	0.0178031	0.0219098
773.2	0.0178183	0.0219199
773.4	0.018194	0.0219301
773.6	0.018034	0.0219402
773.8	0.0176254	0.0219503
774	0.0171111	0.0219605
774.2	0.0175009	0.0219706
774.4	0.0170254	0.0219807
774.6	0.0168867	0.0219908
774.8	0.0167012	0.022001
775	0.016761	0.0220111
775.2	0.0168054	0.0220212
775.4	0.0163841	0.0220313
775.6	0.0163063	0.0220414
775.8	0.0158609	0.0220516
776	0.0162466	0.0220617
776.2	0.0164088	0.0220718
776.4	0.0162824	0.0220819
776.6	0.0164091	0.022092
776.8	0.0164643	0.0221021
777	0.017083	0.0221122
777.2	0.0164971	0.0221223
777.4	0.0164742	0.0221324
777.6	0.0165871	0.0221425
777.8	0.0165216	0.0221526
778	0.016535	0.0221627
778.2	0.0166864	0.0221728
778.4	0.0162805	0.0221829
778.6	0.0162736	0.022193
778.8	0.0167476	0.022203
779	0.016898	0.0222131
779.2	0.0165397	0.0222232
779.4	0.016319	0.0222333
779.6	0.0163893	0.0222434
779.8	0.016687	0.0222535
780	0.0168657	0.0222635
780.2	0.0170335	0.0222736
780.4	0.0166823	0.0222837
780.6	0.0168286	0.0222937
780.8	0.0161295	0.0223038
781	0.0162882	0.0223139
781.2	0.0159251	0.0223239
781.4	0.0166326	0.022334
781.6	0.0168143	0.0223441
781.8	0.0165302	0.0223541
782	0.0166835	0.0223642
782.2	0.0168481	0.0223742
782.4	0.017083	0.0223843
782.6	0.0175825	0.0223943
782.8	0.0180827	0.0224044
783	0.0180381	0.0224144
783.2	0.0180797	0.0224245
783.4	0.0185423	0.0224345
783.6	0.0185956	0.0224446
783.8	0.0190224	0.0224546
784	0.0189321	0.0224646
784.2	0.0190866	0.0224747
784.4	0.0188018	0.0224847
784.6	0.0188891	0.0224947
784.8	0.0183713	0.0225048
785	0.0187671	0.0225148
785.2	0.018815	0.0225248
785.4	0.0186859	0.0225348
785.6	0.0181862	0.0225449
785.8	0.0186434	0.0225549
786	0.0187239	0.0225649
786.2	0.0183275	0.0225749
786.4	0.0184376	0.0225849
786.6	0.0187752	0.022595
786.8	0.0186425	0.022605
787	0.0185129	0.022615
787.2	0.0184604	0.022625
787.4	0.0180412	0.022635
787.6	0.0172305	0.022645
787.8	0.0174003	0.022655
788	0.0170314	0.022665
788.2	0.0173303	0.022675
788.4	0.0173934	0.022685
788.6	0.0175001	0.022695
788.8	0.0173087	0.022705
789	0.0178821	0.022715
789.2	0.0179226	0.022725
789.4	0.0182231	0.022735
789.6	0.018771	0.0227449
789.8	0.0189078	0.0227549
790	0.0187335	0.0227649
790.2	0.0190723	0.0227749
790.4	0.0193301	0.0227849
790.6	0.0196689	0.0227948
790.8	0.0193338	0.0228048
791	0.0193722	0.0228148
791.2	0.0188668	0.0228248
791.4	0.0180804	0.0228347
791.6	0.0174006	0.0228447
791.8	0.0177184	0.0228547
792	0.0176871	0.0228646
792.2	0.017663	0.0228746
792.4	0.0174554	0.0228846
792.6	0.0174528	0.0228945
792.8	0.0173613	0.0229045
793	0.0174894	0.0229144
793.2	0.0174184	0.0229244
793.4	0.017236	0.0229343
793.6	0.0167188	0.0229443
793.8	0.0163394	0.0229542
794	0.0168077	0.0229642
794.2	0.0165828	0.0229741
794.4	0.0167877	0.0229841
794.6	0.0171292	0.022994
794.8	0.017101	0.0230039
795	0.0171916	0.0230139
795.2	0.0169705	0.0230238
795.4	0.0169049	0.0230337
795.6	0.0169448	0.0230437
795.8	0.0172305	0.0230536
796	0.0170772	0.0230635
796.2	0.0173583	0.0230734
796.4	0.0175885	0.0230834
796.6	0.0177527	0.0230933
796.8	0.0172348	0.0231032
797	0.0168189	0.0231131
797.2	0.0168209	0.023123
797.4	0.0164635	0.023133
797.6	0.0166005	0.0231429
797.8	0.0170936	0.0231528
798	0.0169634	0.0231627
798.2	0.0172008	0.0231726
798.4	0.0178801	0.0231825
798.6	0.0183644	0.0231924
798.8	0.018526	0.0232023
799	0.0186354	0.0232122
799.2	0.0187164	0.0232221
799.4	0.0185359	0.023232
799.6	0.0185796	0.0232419
799.8	0.0182412	0.0232518
800	0.0180992	0.0232617
800.2	0.0180675	0.0232716
800.4	0.0177325	0.0232815
800.6	0.0172406	0.0232913
800.8	0.0169639	0.0233012
801	0.0171739	0.0233111
801.2	0.0176133	0.023321
801.4	0.0174147	0.0233309
801.6	0.0179638	0.0233407
801.8	0.0183113	0.0233506
802	0.0185594	0.0233605
802.2	0.0193209	0.0233704
802.4	0.020062	0.0233802
802.6	0.0201616	0.0233901
802.8	0.0199552	0.0234
803	0.0193927	0.0234098
803.2	0.0193439	0.0234197
803.4	0.0189348	0.0234295
803.6	0.0189244	0.0234394
803.8	0.0182799	0.0234493
804	0.0181506	0.0234591
804.2	0.0180749	0.023469
804.4	0.0178714	0.0234788
804.6	0.0174889	0.0234887
804.8	0.0178394	0.0234985
805	0.0178037	0.0235084
805.2	0.0181483	0.0235182
805.4	0.01866	0.023528
805.6	0.0194396	0.0235379
805.8	0.0197921	0.0235477
806	0.0198884	0.0235576
806.2	0.0196919	0.0235674
806.4	0.0197375	0.0235772
806.6	0.0186657	0.023587
806.8	0.0186663	0.0235969
807	0.0183108	0.0236067
807.2	0.0186384	0.0236165
807.4	0.0185329	0.0236264
807.6	0.0183995	0.0236362
[truncated: 22,024 more rows]

## Sheet: Fig4 d
ID	abMFI	mbMFI
B1.fcs	1586	1989
B2.fcs	1501	1621
B3.fcs	1755	393
B4.fcs	1773	393
B5.fcs	1289	1061
B6.fcs	1274	1000
B7.fcs	1365	371
B8.fcs	1382	369
B9.fcs	1786	12854
B10.fcs	1688	9693
B11.fcs	28067	630
B12.fcs	27417	618
D3.fcs	1797	636
D4.fcs	1626	624
A1.fcs	307	85.3
A2.fcs	313	98.5
A3.fcs	300	101
A4.fcs	295	101
A5.fcs	304	101
A6.fcs	304	96.4
A7.fcs	288	97.4
A8.fcs	288	97.7
A9.fcs	309	97.5
A10.fcs	309	101
A11.fcs	295	103
A12.fcs	288	102
D1.fcs	299	105
D2.fcs	304	105
C1.fcs	1299	431
C2.fcs	1300	448
C3.fcs	1686	391
C4.fcs	1691	395
C5.fcs	1334	439
C6.fcs	1326	523
C7.fcs	2184	402
C8.fcs	2188	400
C9.fcs	1248	397
C10.fcs	1250	392
C11.fcs	1995	392
C12.fcs	1997	393
D5.fcs	1234	387
D6.fcs	1240	389
ID	protein	cell	target
B1.fcs	minibinder	KO	PD-L1(A431)
B2.fcs	minibinder	KO	PD-L1(A431)
B3.fcs	antibody	KO	PD-L1(A431)
B4.fcs	antibody	KO	PD-L1(A431)
B5.fcs	minibinder	KO	PD-L1(A431)
B6.fcs	minibinder	KO	PD-L1(A431)
B7.fcs	antibody	KO	PD-L1(A431)
B8.fcs	antibody	KO	PD-L1(A431)
B9.fcs	minibinder	WT	PD-L1(A431)
B10.fcs	minibinder	WT	PD-L1(A431)
B11.fcs	antibody	WT	PD-L1(A431)
B12.fcs	antibody	WT	PD-L1(A431)
D3.fcs	unstain	WT	PD-L1(A431)
D4.fcs	unstain	WT	PD-L1(A431)
A1.fcs	minibinder	KO	CTLA-4(Jurkart)
A2.fcs	minibinder	KO	CTLA-4(Jurkart)
A3.fcs	antibody	KO	CTLA-4(Jurkart)
A4.fcs	antibody	KO	CTLA-4(Jurkart)
A5.fcs	minibinder	KO	CTLA-4(Jurkart)
A6.fcs	minibinder	KO	CTLA-4(Jurkart)
A7.fcs	antibody	KO	CTLA-4(Jurkart)
A8.fcs	antibody	KO	CTLA-4(Jurkart)
A9.fcs	minibinder	WT	CTLA-4(Jurkart)
A10.fcs	minibinder	WT	CTLA-4(Jurkart)
A11.fcs	antibody	WT	CTLA-4(Jurkart)
A12.fcs	antibody	WT	CTLA-4(Jurkart)
D1.fcs	unstain	WT	CTLA-4(Jurkart)
D2.fcs	unstain	WT	CTLA-4(Jurkart)
C1.fcs	minibinder	KO	TGFbRII(Hek293T)
C2.fcs	minibinder	KO	TGFbRII(Hek293T)
C3.fcs	antibody	KO	TGFbRII(Hek293T)
C4.fcs	antibody	KO	TGFbRII(Hek293T)
C5.fcs	minibinder	KO	TGFbRII(Hek293T)
C6.fcs	minibinder	KO	TGFbRII(Hek293T)
C7.fcs	antibody	KO	TGFbRII(Hek293T)
C8.fcs	antibody	KO	TGFbRII(Hek293T)
C9.fcs	minibinder	WT	TGFbRII(Hek293T)
C10.fcs	minibinder	WT	TGFbRII(Hek293T)
C11.fcs	antibody	WT	TGFbRII(Hek293T)
C12.fcs	antibody	WT	TGFbRII(Hek293T)
D5.fcs	unstain	WT	TGFbRII(Hek293T)
D6.fcs	unstain	WT	TGFbRII(Hek293T)

## Sheet: Fig4 e
Reagent	Conc. (nM)	Luciferase
Ab	333.33	23798
Ab	66.666	23543
Ab	13.3332	18866
Ab	2.66664	13455
Ab	0.533328	8505
Ab	0.1066656	6299
20	200	25575
20	40	27030
20	8	25105
20	1.6	17098
31	200	27195
31	40	25591
31	8	24022
31	1.6	16808
33	193.84	29448
33	38.768	28095
33	7.7536	23549
33	1.55072	17037
40	112.44	26135
40	22.488	25233
40	4.4976	20062
40	0.89952	12950
53	200	28348
53	40	26229
53	8	24175
53	1.6	15931
69	171.08	25878
69	34.216	23403
69	6.8432	22343
69	1.36864	14805
71	200	25545
71	40	25332
71	8	25107
71	1.6	20545
78	200	24026
78	40	23946
78	8	21690
78	1.6	14462
79	200	24001
79	40	24972
79	8	23327
79	1.6	17252
82	200	26214
82	40	26256
82	8	23690
82	1.6	18136
85	200	26508
85	40	25917
85	8	24132
85	1.6	16435
90	200	26903
90	40	27890
90	8	24027
90	1.6	17643
91	200	26636
91	40	28065
91	8	25096
93	1.6	20924
93	200	25953
93	40	26706
93	8	24038
93	1.6	17630
95	192	23590
95	38.4	25045
95	7.68	23378
95	1.536	22826
95	0.3072	16615

[truncated: 5 more sheets: FigS1 a, FigS2, FigS5-TG2, FigS5-PD-L1, FigS5-CTLA-4]
